# Supplementary material for: A Computational Approach Identifies Immunogenic Features of Prognosis in Human Cancers
Source: Front Immunol. 2018 Dec 21;9:3017. doi: 10.3389/fimmu.2018.03017 (PMC6308325; doi:10.3389/fimmu.2018.03017)
Supplement: Supplementary file 2 [file Table_1.XLSX]

## Sheet:  Supplementary Table 1
Supplementary table 1 : Data used for validation of the MGESPs.
Accession IDs of the RNA-seq, Microarray and FACs data used for the validation of our gene signatures.
Gene expression data									Protein expression data
Microarray			RNA-Seq			Single Sell Sequencing			FACS
gsm_id	Cell-Type	series_id	gsm_id	Cell-Type	series_id	gsm_id	Cell-Type	series_id	Study ID	subject ID
GSM266963	Treg	GSE10586	GSM1479440	Bcells	GSE60424	GSM1850539	Bcell	GSE72056	SDY305	SUB116538
GSM266964	Treg	GSE10586	GSM1479446	Bcells	GSE60424	GSM1850572	Bcell	GSE72056	SDY305	SUB116539
GSM266965	Treg	GSE10586	GSM1479451	Bcells	GSE60424	GSM1850618	Bcell	GSE72056	SDY305	SUB116541
GSM266966	Treg	GSE10586	GSM1479456	Bcells	GSE60424	GSM1850638	Bcell	GSE72056	SDY305	SUB116544
GSM266967	Treg	GSE10586	GSM1479462	Bcells	GSE60424	GSM1850663	Bcell	GSE72056	SDY305	SUB116554
GSM266968	Treg	GSE10586	GSM1479467	Bcells	GSE60424	GSM1850671	Bcell	GSE72056	SDY305	SUB116556
GSM266969	Treg	GSE10586	GSM1479474	Bcells	GSE60424	GSM1850693	Bcell	GSE72056	SDY305	SUB116557
GSM266970	Treg	GSE10586	GSM1479480	Bcells	GSE60424	GSM1850717	Bcell	GSE72056	SDY305	SUB116562
GSM266971	Treg	GSE10586	GSM1479487	Bcells	GSE60424	GSM1850737	Bcell	GSE72056	SDY305	SUB116567
GSM266972	Treg	GSE10586	GSM1479494	Bcells	GSE60424	GSM1850740	Bcell	GSE72056	SDY305	SUB116568
GSM266973	Treg	GSE10586	GSM1479501	Bcells	GSE60424	GSM1850754	Bcell	GSE72056	SDY305	SUB116569
GSM266974	Treg	GSE10586	GSM1479508	Bcells	GSE60424	GSM1850757	Bcell	GSE72056	SDY305	SUB116575
GSM266975	Treg	GSE10586	GSM1479515	Bcells	GSE60424	GSM1850758	Bcell	GSE72056	SDY305	SUB116577
GSM266976	Treg	GSE10586	GSM1479522	Bcells	GSE60424	GSM1850762	Bcell	GSE72056	SDY305	SUB116579
GSM266977	Treg	GSE10586	GSM1479529	Bcells	GSE60424	GSM1850764	Bcell	GSE72056	SDY305	SUB116585
GSM392073	Treg	GSE15659	GSM1479536	Bcells	GSE60424	GSM1850779	Bcell	GSE72056	SDY305	SUB116588
GSM392075	Treg	GSE15659	GSM1479542	Bcells	GSE60424	GSM1850799	Bcell	GSE72056	SDY305	SUB116601
GSM547998	Treg	GSE22045	GSM1479549	Bcells	GSE60424	GSM1850840	Bcell	GSE72056	SDY305	SUB116605
GSM547999	Treg	GSE22045	GSM1479555	Bcells	GSE60424	GSM1850845	Bcell	GSE72056	SDY305	SUB134039
GSM558975	Treg	GSE22501	GSM1479562	Bcells	GSE60424	GSM1850865	Bcell	GSE72056	SDY305	SUB134040
GSM558976	Treg	GSE22501	GSM1479441	CD4	GSE60424	GSM1850871	Bcell	GSE72056	SDY305	SUB134041
GSM558977	Treg	GSE22501	GSM1479447	CD4	GSE60424	GSM1850883	Bcell	GSE72056	SDY305	SUB134042
GSM558978	Treg	GSE22501	GSM1479452	CD4	GSE60424	GSM1850937	Bcell	GSE72056	SDY305	SUB142902
GSM558979	Treg	GSE22501	GSM1479457	CD4	GSE60424	GSM1850953	Bcell	GSE72056
GSM558980	Treg	GSE22501	GSM1479463	CD4	GSE60424	GSM1850956	Bcell	GSE72056
GSM558981	Treg	GSE22501	GSM1479468	CD4	GSE60424	GSM1850990	Bcell	GSE72056
GSM558982	Treg	GSE22501	GSM1479475	CD4	GSE60424	GSM1851032	Bcell	GSE72056
GSM558983	Treg	GSE22501	GSM1479481	CD4	GSE60424	GSM1851033	Bcell	GSE72056
GSM558984	Treg	GSE22501	GSM1479488	CD4	GSE60424	GSM1851034	Bcell	GSE72056
GSM616118	Treg	GSE25087,GSE25119	GSM1479495	CD4	GSE60424	GSM1851035	Bcell	GSE72056
GSM616119	Treg	GSE25087,GSE25119	GSM1479502	CD4	GSE60424	GSM1851036	Bcell	GSE72056
GSM616120	Treg	GSE25087,GSE25119	GSM1479509	CD4	GSE60424	GSM1851044	Bcell	GSE72056
GSM616124	Treg	GSE25087,GSE25119	GSM1479516	CD4	GSE60424	GSM1851047	Bcell	GSE72056
GSM616125	Treg	GSE25087,GSE25119	GSM1479523	CD4	GSE60424	GSM1851063	Bcell	GSE72056
GSM616126	Treg	GSE25087,GSE25119	GSM1479530	CD4	GSE60424	GSM1851064	Bcell	GSE72056
GSM1831716	Treg	GSE71274	GSM1479537	CD4	GSE60424	GSM1851067	Bcell	GSE72056
GSM1831717	Treg	GSE71274	GSM1479543	CD4	GSE60424	GSM1851071	Bcell	GSE72056
GSM1831718	Treg	GSE71274	GSM1479550	CD4	GSE60424	GSM1851074	Bcell	GSE72056
GSM1831719	Treg	GSE71274	GSM1479556	CD4	GSE60424	GSM1851075	Bcell	GSE72056
GSM1831720	Treg	GSE71274	GSM1479563	CD4	GSE60424	GSM1851078	Bcell	GSE72056
GSM1831721	Treg	GSE71274	GSM1479442	CD8	GSE60424	GSM1851080	Bcell	GSE72056
GSM1831722	Treg	GSE71274	GSM1479448	CD8	GSE60424	GSM1851082	Bcell	GSE72056
GSM1831723	Treg	GSE71274	GSM1479453	CD8	GSE60424	GSM1851091	Bcell	GSE72056
GSM1831724	Treg	GSE71274	GSM1479458	CD8	GSE60424	GSM1851094	Bcell	GSE72056
GSM1831725	Treg	GSE71274	GSM1479464	CD8	GSE60424	GSM1851097	Bcell	GSE72056
GSM1831726	Treg	GSE71274	GSM1479469	CD8	GSE60424	GSM1851098	Bcell	GSE72056
GSM1831727	Treg	GSE71274	GSM1479476	CD8	GSE60424	GSM1851099	Bcell	GSE72056
GSM1831728	Treg	GSE71274	GSM1479482	CD8	GSE60424	GSM1851100	Bcell	GSE72056
GSM1831729	Treg	GSE71274	GSM1479489	CD8	GSE60424	GSM1851104	Bcell	GSE72056
GSM1831730	Treg	GSE71274	GSM1479496	CD8	GSE60424	GSM1851111	Bcell	GSE72056
GSM1831731	Treg	GSE71274	GSM1479503	CD8	GSE60424	GSM1851114	Bcell	GSE72056
GSM351409	Bcell	GSE13987	GSM1479510	CD8	GSE60424	GSM1851115	Bcell	GSE72056
GSM351411	Bcell	GSE13987	GSM1479517	CD8	GSE60424	GSM1851116	Bcell	GSE72056
GSM351413	Bcell	GSE13987	GSM1479524	CD8	GSE60424	GSM1851117	Bcell	GSE72056
GSM351415	Bcell	GSE13987	GSM1479531	CD8	GSE60424	GSM1851120	Bcell	GSE72056
GSM372736	CD8	GSE14924	GSM1479538	CD8	GSE60424	GSM1851121	Bcell	GSE72056
GSM372809	CD8	GSE14926	GSM1479544	CD8	GSE60424	GSM1851123	Bcell	GSE72056
GSM372810	CD8	GSE14926	GSM1479551	CD8	GSE60424	GSM1851124	Bcell	GSE72056
GSM372811	CD8	GSE14926	GSM1479557	CD8	GSE60424	GSM1851127	Bcell	GSE72056
GSM372812	CD8	GSE14926	GSM1479564	CD8	GSE60424	GSM1851129	Bcell	GSE72056
GSM372813	CD8	GSE14926	GSM1479439	Monocytes	GSE60424	GSM1851158	Bcell	GSE72056
GSM372814	CD8	GSE14926	GSM1479445	Monocytes	GSE60424	GSM1851164	Bcell	GSE72056
GSM372815	CD8	GSE14926	GSM1479450	Monocytes	GSE60424	GSM1851167	Bcell	GSE72056
GSM372816	CD8	GSE14926	GSM1479455	Monocytes	GSE60424	GSM1851168	Bcell	GSE72056
GSM372817	CD8	GSE14926	GSM1479461	Monocytes	GSE60424	GSM1851174	Bcell	GSE72056
GSM372818	CD8	GSE14926	GSM1479466	Monocytes	GSE60424	GSM1851178	Bcell	GSE72056
GSM413798	CD8	GSE16461	GSM1479473	Monocytes	GSE60424	GSM1851186	Bcell	GSE72056
GSM413800	CD8	GSE16461	GSM1479479	Monocytes	GSE60424	GSM1851188	Bcell	GSE72056
GSM413803	CD8	GSE16461	GSM1479486	Monocytes	GSE60424	GSM1851213	Bcell	GSE72056
GSM413804	CD8	GSE16461	GSM1479493	Monocytes	GSE60424	GSM1851216	Bcell	GSE72056
GSM472029	CD8	GSE19069	GSM1479500	Monocytes	GSE60424	GSM1851242	Bcell	GSE72056
GSM472030	CD8	GSE19069	GSM1479507	Monocytes	GSE60424	GSM1851249	Bcell	GSE72056
GSM472031	CD8	GSE19069	GSM1479514	Monocytes	GSE60424	GSM1851253	Bcell	GSE72056
GSM472032	CD8	GSE19069	GSM1479521	Monocytes	GSE60424	GSM1851272	Bcell	GSE72056
GSM146187	CD8	GSE6338	GSM1479528	Monocytes	GSE60424	GSM1851277	Bcell	GSE72056
GSM146188	CD8	GSE6338	GSM1479535	Monocytes	GSE60424	GSM1851283	Bcell	GSE72056
GSM146190	CD8	GSE6338	GSM1479541	Monocytes	GSE60424	GSM1851287	Bcell	GSE72056
GSM146191	CD8	GSE6338	GSM1479548	Monocytes	GSE60424	GSM1851288	Bcell	GSE72056
GSM372701	CD4	GSE14924	GSM1479554	Monocytes	GSE60424	GSM1851295	Bcell	GSE72056
GSM372702	CD4	GSE14924	GSM1479561	Monocytes	GSE60424	GSM1851301	Bcell	GSE72056
GSM372703	CD4	GSE14924	GSM1479438	Neutrophils	GSE60424	GSM1851315	Bcell	GSE72056
GSM372704	CD4	GSE14924	GSM1479444	Neutrophils	GSE60424	GSM1851318	Bcell	GSE72056
GSM372705	CD4	GSE14924	GSM1479449	Neutrophils	GSE60424	GSM1851332	Bcell	GSE72056
GSM372706	CD4	GSE14924	GSM1479454	Neutrophils	GSE60424	GSM1851335	Bcell	GSE72056
GSM372707	CD4	GSE14924	GSM1479460	Neutrophils	GSE60424	GSM1851343	Bcell	GSE72056
GSM372708	CD4	GSE14924	GSM1479465	Neutrophils	GSE60424	GSM1851359	Bcell	GSE72056
GSM372709	CD4	GSE14924	GSM1479472	Neutrophils	GSE60424	GSM1851365	Bcell	GSE72056
GSM372710	CD4	GSE14924	GSM1479478	Neutrophils	GSE60424	GSM1851366	Bcell	GSE72056
GSM372729	CD4	GSE14924	GSM1479485	Neutrophils	GSE60424	GSM1851373	Bcell	GSE72056
GSM413790	CD4	GSE16461	GSM1479492	Neutrophils	GSE60424	GSM1851390	Bcell	GSE72056
GSM413792	CD4	GSE16461	GSM1479499	Neutrophils	GSE60424	GSM1851393	Bcell	GSE72056
GSM413795	CD4	GSE16461	GSM1479506	Neutrophils	GSE60424	GSM1851394	Bcell	GSE72056
GSM413796	CD4	GSE16461	GSM1479513	Neutrophils	GSE60424	GSM1851420	Bcell	GSE72056
GSM176283	CD4	GSE7307	GSM1479520	Neutrophils	GSE60424	GSM1851426	Bcell	GSE72056
GSM176285	CD4	GSE7307	GSM1479527	Neutrophils	GSE60424	GSM1851429	Bcell	GSE72056
GSM251111	CD4	GSE9927	GSM1479534	Neutrophils	GSE60424	GSM1851430	Bcell	GSE72056
GSM466515	Neutrophil	GSE18810	GSM1479540	Neutrophils	GSE60424	GSM1851447	Bcell	GSE72056
GSM466516	Neutrophil	GSE18810	GSM1479547	Neutrophils	GSE60424	GSM1851450	Bcell	GSE72056
GSM466517	Neutrophil	GSE18810	GSM1479553	Neutrophils	GSE60424	GSM1851456	Bcell	GSE72056
GSM466519	Neutrophil	GSE18810	GSM1479560	Neutrophils	GSE60424	GSM1851462	Bcell	GSE72056
GSM214982	Neutrophil	GSE8668	GSM1479443	NK	GSE60424	GSM1851470	Bcell	GSE72056
GSM214983	Neutrophil	GSE8668	GSM1479459	NK	GSE60424	GSM1851473	Bcell	GSE72056
GSM214984	Neutrophil	GSE8668	GSM1479470	NK	GSE60424	GSM1851477	Bcell	GSE72056
GSM214985	Neutrophil	GSE8668	GSM1479483	NK	GSE60424	GSM1851486	Bcell	GSE72056
GSM214986	Neutrophil	GSE8668	GSM1479490	NK	GSE60424	GSM1851487	Bcell	GSE72056
GSM214987	Neutrophil	GSE8668	GSM1479497	NK	GSE60424	GSM1851524	Bcell	GSE72056
GSM214988	Neutrophil	GSE8668	GSM1479504	NK	GSE60424	GSM1851527	Bcell	GSE72056
GSM214989	Neutrophil	GSE8668	GSM1479511	NK	GSE60424	GSM1851528	Bcell	GSE72056
GSM214994	Neutrophil	GSE8668	GSM1479518	NK	GSE60424	GSM1851531	Bcell	GSE72056
GSM214995	Neutrophil	GSE8668	GSM1479525	NK	GSE60424	GSM1851564	Bcell	GSE72056
GSM214996	Neutrophil	GSE8668	GSM1479532	NK	GSE60424	GSM1851571	Bcell	GSE72056
GSM214997	Neutrophil	GSE8668	GSM1479545	NK	GSE60424	GSM1851729	Bcell	GSE72056
GSM214998	Neutrophil	GSE8668	GSM1479558	NK	GSE60424	GSM1851758	Bcell	GSE72056
GSM214999	Neutrophil	GSE8668	GSM1479565	NK	GSE60424	GSM1851819	Bcell	GSE72056
GSM215000	Neutrophil	GSE8668	ERR431583	Treg	ERR431583	GSM1851820	Bcell	GSE72056
GSM215001	Neutrophil	GSE8668	ERR431589	Treg	ERR431583	GSM1852008	Bcell	GSE72056
GSM215002	Neutrophil	GSE8668	ERR431601	Treg	ERR431583	GSM1852031	Bcell	GSE72056
GSM215003	Neutrophil	GSE8668	ERR431606	Treg	ERR431583	GSM1852201	Bcell	GSE72056
GSM215004	Neutrophil	GSE8668	ERR431609	Treg	ERR431583	GSM1852223	Bcell	GSE72056
GSM215005	Neutrophil	GSE8668	GSM2679941	Macrophage	GSE100382	GSM1852229	Bcell	GSE72056
GSM346553	Monocytes	GSE13762	GSM2679942	Macrophage	GSE100382	GSM1852241	Bcell	GSE72056
GSM346564	Monocytes	GSE13762	GSM2679943	Macrophage	GSE100382	GSM1852256	Bcell	GSE72056
GSM346577	Monocytes	GSE13762				GSM1852283	Bcell	GSE72056
GSM350084	Monocytes	GSE13899				GSM1852301	Bcell	GSE72056
GSM350085	Monocytes	GSE13899				GSM1852306	Bcell	GSE72056
GSM350086	Monocytes	GSE13899				GSM1852318	Bcell	GSE72056
GSM437504	Monocytes	GSE17549				GSM1852338	Bcell	GSE72056
GSM437506	Monocytes	GSE17549				GSM1852393	Bcell	GSE72056
GSM437508	Monocytes	GSE17549				GSM1852404	Bcell	GSE72056
GSM140244	Monocytes	GSE6054				GSM1852417	Bcell	GSE72056
GSM140245	Monocytes	GSE6054				GSM1852436	Bcell	GSE72056
GSM140246	Monocytes	GSE6054				GSM1852438	Bcell	GSE72056
GSM140247	Monocytes	GSE6054				GSM1852443	Bcell	GSE72056
GSM140248	Monocytes	GSE6054				GSM1852457	Bcell	GSE72056
GSM140249	Monocytes	GSE6054				GSM1852460	Bcell	GSE72056
GSM140250	Monocytes	GSE6054				GSM1852461	Bcell	GSE72056
GSM140251	Monocytes	GSE6054				GSM1852469	Bcell	GSE72056
GSM140252	Monocytes	GSE6054				GSM1852472	Bcell	GSE72056
GSM140253	Monocytes	GSE6054				GSM1852484	Bcell	GSE72056
GSM140254	Monocytes	GSE6054				GSM1852485	Bcell	GSE72056
GSM140255	Monocytes	GSE6054				GSM1852541	Bcell	GSE72056
GSM140256	Monocytes	GSE6054				GSM1852553	Bcell	GSE72056
GSM172406	Monocytes	GSE7158				GSM1852556	Bcell	GSE72056
GSM172408	Monocytes	GSE7158				GSM1852572	Bcell	GSE72056
GSM172409	Monocytes	GSE7158				GSM1852583	Bcell	GSE72056
GSM172410	Monocytes	GSE7158				GSM1852596	Bcell	GSE72056
GSM172411	Monocytes	GSE7158				GSM1852615	Bcell	GSE72056
GSM172412	Monocytes	GSE7158				GSM1852668	Bcell	GSE72056
GSM172413	Monocytes	GSE7158				GSM1852671	Bcell	GSE72056
GSM172414	Monocytes	GSE7158				GSM1852672	Bcell	GSE72056
GSM172416	Monocytes	GSE7158				GSM1852678	Bcell	GSE72056
GSM172417	Monocytes	GSE7158				GSM1852681	Bcell	GSE72056
GSM172419	Monocytes	GSE7158				GSM1852682	Bcell	GSE72056
GSM172420	Monocytes	GSE7158				GSM1852688	Bcell	GSE72056
GSM172421	Monocytes	GSE7158				GSM1852692	Bcell	GSE72056
GSM172422	Monocytes	GSE7158				GSM1852693	Bcell	GSE72056
GSM172423	Monocytes	GSE7158				GSM1852695	Bcell	GSE72056
GSM172424	Monocytes	GSE7158				GSM1852697	Bcell	GSE72056
GSM172425	Monocytes	GSE7158				GSM1852698	Bcell	GSE72056
GSM172426	Monocytes	GSE7158				GSM1852700	Bcell	GSE72056
GSM172428	Monocytes	GSE7158				GSM1852706	Bcell	GSE72056
GSM252465	Monocytes	GSE9988				GSM1852709	Bcell	GSE72056
GSM252466	Monocytes	GSE9988				GSM1852710	Bcell	GSE72056
GSM252467	Monocytes	GSE9988				GSM1852715	Bcell	GSE72056
GSM252468	Monocytes	GSE9988				GSM1852716	Bcell	GSE72056
GSM252469	Monocytes	GSE9988				GSM1852724	Bcell	GSE72056
GSM252470	Monocytes	GSE9988				GSM1852725	Bcell	GSE72056
GSM252471	Monocytes	GSE9988				GSM1852729	Bcell	GSE72056
GSM252472	Monocytes	GSE9988				GSM1852730	Bcell	GSE72056
GSM252473	Monocytes	GSE9988				GSM1852739	Bcell	GSE72056
GSM252475	Monocytes	GSE9988				GSM1852745	Bcell	GSE72056
GSM252476	Monocytes	GSE9988				GSM1852747	Bcell	GSE72056
GSM252478	Monocytes	GSE9988				GSM1852758	Bcell	GSE72056
GSM252479	Monocytes	GSE9988				GSM1852759	Bcell	GSE72056
GSM252480	Monocytes	GSE9988				GSM1852764	Bcell	GSE72056
GSM252481	Monocytes	GSE9988				GSM1852766	Bcell	GSE72056
GSM252484	Monocytes	GSE9988				GSM1852771	Bcell	GSE72056
GSM252485	Monocytes	GSE9988				GSM1852773	Bcell	GSE72056
GSM307002	NK	GSE12198				GSM1852844	Bcell	GSE72056
GSM307003	NK	GSE12198				GSM1852849	Bcell	GSE72056
GSM307004	NK	GSE12198				GSM1852864	Bcell	GSE72056
GSM307005	NK	GSE12198				GSM1852865	Bcell	GSE72056
GSM307006	NK	GSE12198				GSM1852866	Bcell	GSE72056
GSM542578	NK	GSE21774				GSM1852867	Bcell	GSE72056
GSM542579	NK	GSE21774				GSM1852872	Bcell	GSE72056
GSM542580	NK	GSE21774				GSM1852883	Bcell	GSE72056
GSM542581	NK	GSE21774				GSM1852894	Bcell	GSE72056
GSM542582	NK	GSE21774				GSM1852902	Bcell	GSE72056
GSM542583	NK	GSE21774				GSM1852903	Bcell	GSE72056
GSM542584	NK	GSE21774				GSM1852905	Bcell	GSE72056
GSM542585	NK	GSE21774				GSM1852906	Bcell	GSE72056
GSM542591	NK	GSE21774				GSM1852910	Bcell	GSE72056
GSM1194285	NK	GSE34885				GSM1852912	Bcell	GSE72056
GSM1194286	NK	GSE34885				GSM1852914	Bcell	GSE72056
GSM1194287	NK	GSE34885				GSM1852918	Bcell	GSE72056
GSM857139	NK	GSE34885				GSM1852920	Bcell	GSE72056
GSM857140	NK	GSE34885				GSM1852921	Bcell	GSE72056
GSM857141	NK	GSE34885				GSM1852939	Bcell	GSE72056
GSM198942	NK	GSE8059				GSM1852945	Bcell	GSE72056
GSM300398	Macrophage	GSE11886				GSM1852951	Bcell	GSE72056
GSM300399	Macrophage	GSE11886				GSM1852973	Bcell	GSE72056
GSM300400	Macrophage	GSE11886				GSM1852980	Bcell	GSE72056
GSM300401	Macrophage	GSE11886				GSM1853054	Bcell	GSE72056
GSM300402	Macrophage	GSE11886				GSM1853143	Bcell	GSE72056
GSM300403	Macrophage	GSE11886				GSM1853162	Bcell	GSE72056
GSM300404	Macrophage	GSE11886				GSM1853191	Bcell	GSE72056
GSM300405	Macrophage	GSE11886				GSM1853195	Bcell	GSE72056
GSM300406	Macrophage	GSE11886				GSM1853218	Bcell	GSE72056
GSM300414	Macrophage	GSE11886				GSM1853227	Bcell	GSE72056
GSM300415	Macrophage	GSE11886				GSM1853263	Bcell	GSE72056
GSM300416	Macrophage	GSE11886				GSM1853279	Bcell	GSE72056
GSM300417	Macrophage	GSE11886				GSM1853281	Bcell	GSE72056
GSM300418	Macrophage	GSE11886				GSM1853285	Bcell	GSE72056
GSM300419	Macrophage	GSE11886				GSM1853293	Bcell	GSE72056
GSM300420	Macrophage	GSE11886				GSM1853296	Bcell	GSE72056
GSM300421	Macrophage	GSE11886				GSM1853303	Bcell	GSE72056
						GSM1853306	Bcell	GSE72056
						GSM1853308	Bcell	GSE72056
						GSM1853317	Bcell	GSE72056
						GSM1853318	Bcell	GSE72056
						GSM1853319	Bcell	GSE72056
						GSM1853320	Bcell	GSE72056
						GSM1853323	Bcell	GSE72056
						GSM1853325	Bcell	GSE72056
						GSM1853326	Bcell	GSE72056
						GSM1853327	Bcell	GSE72056
						GSM1853329	Bcell	GSE72056
						GSM1853333	Bcell	GSE72056
						GSM1853341	Bcell	GSE72056
						GSM1853344	Bcell	GSE72056
						GSM1853345	Bcell	GSE72056
						GSM1853346	Bcell	GSE72056
						GSM1853362	Bcell	GSE72056
						GSM1853364	Bcell	GSE72056
						GSM1853366	Bcell	GSE72056
						GSM1853367	Bcell	GSE72056
						GSM1853368	Bcell	GSE72056
						GSM1853370	Bcell	GSE72056
						GSM1853371	Bcell	GSE72056
						GSM1853372	Bcell	GSE72056
						GSM1853373	Bcell	GSE72056
						GSM1853377	Bcell	GSE72056
						GSM1853378	Bcell	GSE72056
						GSM1853383	Bcell	GSE72056
						GSM1853384	Bcell	GSE72056
						GSM1853390	Bcell	GSE72056
						GSM1853392	Bcell	GSE72056
						GSM1853393	Bcell	GSE72056
						GSM1853409	Bcell	GSE72056
						GSM1853410	Bcell	GSE72056
						GSM1853411	Bcell	GSE72056
						GSM1853415	Bcell	GSE72056
						GSM1853416	Bcell	GSE72056
						GSM1853422	Bcell	GSE72056
						GSM1853424	Bcell	GSE72056
						GSM1853430	Bcell	GSE72056
						GSM1853434	Bcell	GSE72056
						GSM1853438	Bcell	GSE72056
						GSM1853440	Bcell	GSE72056
						GSM1853447	Bcell	GSE72056
						GSM1853448	Bcell	GSE72056
						GSM1853451	Bcell	GSE72056
						GSM1853452	Bcell	GSE72056
						GSM1853454	Bcell	GSE72056
						GSM1853455	Bcell	GSE72056
						GSM1853456	Bcell	GSE72056
						GSM1853459	Bcell	GSE72056
						GSM1853460	Bcell	GSE72056
						GSM1853462	Bcell	GSE72056
						GSM1853463	Bcell	GSE72056
						GSM1853465	Bcell	GSE72056
						GSM1853466	Bcell	GSE72056
						GSM1853468	Bcell	GSE72056
						GSM1853472	Bcell	GSE72056
						GSM1853478	Bcell	GSE72056
						GSM1853481	Bcell	GSE72056
						GSM1853488	Bcell	GSE72056
						GSM1853489	Bcell	GSE72056
						GSM1853490	Bcell	GSE72056
						GSM1853498	Bcell	GSE72056
						GSM1853499	Bcell	GSE72056
						GSM1853508	Bcell	GSE72056
						GSM1853509	Bcell	GSE72056
						GSM1853511	Bcell	GSE72056
						GSM1853512	Bcell	GSE72056
						GSM1853513	Bcell	GSE72056
						GSM1853518	Bcell	GSE72056
						GSM1853528	Bcell	GSE72056
						GSM1853536	Bcell	GSE72056
						GSM1853537	Bcell	GSE72056
						GSM1853539	Bcell	GSE72056
						GSM1853541	Bcell	GSE72056
						GSM1853542	Bcell	GSE72056
						GSM1853547	Bcell	GSE72056
						GSM1853548	Bcell	GSE72056
						GSM1853557	Bcell	GSE72056
						GSM1853576	Bcell	GSE72056
						GSM1853597	Bcell	GSE72056
						GSM1853601	Bcell	GSE72056
						GSM1853606	Bcell	GSE72056
						GSM1853607	Bcell	GSE72056
						GSM1853609	Bcell	GSE72056
						GSM1853610	Bcell	GSE72056
						GSM1853619	Bcell	GSE72056
						GSM1853621	Bcell	GSE72056
						GSM1853624	Bcell	GSE72056
						GSM1853625	Bcell	GSE72056
						GSM1853627	Bcell	GSE72056
						GSM1853629	Bcell	GSE72056
						GSM1853630	Bcell	GSE72056
						GSM1853644	Bcell	GSE72056
						GSM1853650	Bcell	GSE72056
						GSM1853653	Bcell	GSE72056
						GSM1853656	Bcell	GSE72056
						GSM1853659	Bcell	GSE72056
						GSM1853663	Bcell	GSE72056
						GSM1853665	Bcell	GSE72056
						GSM1853667	Bcell	GSE72056
						GSM1853669	Bcell	GSE72056
						GSM1853670	Bcell	GSE72056
						GSM1853675	Bcell	GSE72056
						GSM1853679	Bcell	GSE72056
						GSM1853683	Bcell	GSE72056
						GSM1853684	Bcell	GSE72056
						GSM1853686	Bcell	GSE72056
						GSM1853689	Bcell	GSE72056
						GSM1853695	Bcell	GSE72056
						GSM1853696	Bcell	GSE72056
						GSM2073200	Bcell	GSE72056
						GSM2073210	Bcell	GSE72056
						GSM2073211	Bcell	GSE72056
						GSM2073212	Bcell	GSE72056
						GSM2073218	Bcell	GSE72056
						GSM2073221	Bcell	GSE72056
						GSM2073225	Bcell	GSE72056
						GSM2073231	Bcell	GSE72056
						GSM2073235	Bcell	GSE72056
						GSM2073240	Bcell	GSE72056
						GSM2073247	Bcell	GSE72056
						GSM2073250	Bcell	GSE72056
						GSM2073256	Bcell	GSE72056
						GSM2073257	Bcell	GSE72056
						GSM2073262	Bcell	GSE72056
						GSM2073272	Bcell	GSE72056
						GSM2073273	Bcell	GSE72056
						GSM2073279	Bcell	GSE72056
						GSM2073282	Bcell	GSE72056
						GSM2073284	Bcell	GSE72056
						GSM2073292	Bcell	GSE72056
						GSM2073300	Bcell	GSE72056
						GSM2073306	Bcell	GSE72056
						GSM2073309	Bcell	GSE72056
						GSM2073312	Bcell	GSE72056
						GSM2073316	Bcell	GSE72056
						GSM2073318	Bcell	GSE72056
						GSM2073320	Bcell	GSE72056
						GSM2073321	Bcell	GSE72056
						GSM2073322	Bcell	GSE72056
						GSM2073325	Bcell	GSE72056
						GSM2073327	Bcell	GSE72056
						GSM2073345	Bcell	GSE72056
						GSM2073348	Bcell	GSE72056
						GSM2073349	Bcell	GSE72056
						GSM2073355	Bcell	GSE72056
						GSM2073358	Bcell	GSE72056
						GSM2073359	Bcell	GSE72056
						GSM2073363	Bcell	GSE72056
						GSM2073366	Bcell	GSE72056
						GSM2073368	Bcell	GSE72056
						GSM2073369	Bcell	GSE72056
						GSM2073372	Bcell	GSE72056
						GSM2073373	Bcell	GSE72056
						GSM2073377	Bcell	GSE72056
						GSM2073382	Bcell	GSE72056
						GSM2073383	Bcell	GSE72056
						GSM2073392	Bcell	GSE72056
						GSM2073393	Bcell	GSE72056
						GSM2073396	Bcell	GSE72056
						GSM2073400	Bcell	GSE72056
						GSM2073405	Bcell	GSE72056
						GSM2073407	Bcell	GSE72056
						GSM2073410	Bcell	GSE72056
						GSM2073414	Bcell	GSE72056
						GSM2073425	Bcell	GSE72056
						GSM2073427	Bcell	GSE72056
						GSM2073428	Bcell	GSE72056
						GSM2073430	Bcell	GSE72056
						GSM2073432	Bcell	GSE72056
						GSM2073433	Bcell	GSE72056
						GSM2073434	Bcell	GSE72056
						GSM2073437	Bcell	GSE72056
						GSM2073440	Bcell	GSE72056
						GSM2073443	Bcell	GSE72056
						GSM2073446	Bcell	GSE72056
						GSM2073447	Bcell	GSE72056
						GSM2073457	Bcell	GSE72056
						GSM2073460	Bcell	GSE72056
						GSM2073461	Bcell	GSE72056
						GSM2073462	Bcell	GSE72056
						GSM2073465	Bcell	GSE72056
						GSM2073468	Bcell	GSE72056
						GSM2073481	Bcell	GSE72056
						GSM2073490	Bcell	GSE72056
						GSM2073497	Bcell	GSE72056
						GSM2073515	Bcell	GSE72056
						GSM2073518	Bcell	GSE72056
						GSM2073538	Bcell	GSE72056
						GSM2073544	Bcell	GSE72056
						GSM2073547	Bcell	GSE72056
						GSM2073549	Bcell	GSE72056
						GSM2073551	Bcell	GSE72056
						GSM2073555	Bcell	GSE72056
						GSM2073558	Bcell	GSE72056
						GSM2073568	Bcell	GSE72056
						GSM2073572	Bcell	GSE72056
						GSM2073575	Bcell	GSE72056
						GSM2073582	Bcell	GSE72056
						GSM2073587	Bcell	GSE72056
						GSM2073592	Bcell	GSE72056
						GSM2073594	Bcell	GSE72056
						GSM2073602	Bcell	GSE72056
						GSM2073612	Bcell	GSE72056
						GSM2073615	Bcell	GSE72056
						GSM2073619	Bcell	GSE72056
						GSM2073630	Bcell	GSE72056
						GSM2073645	Bcell	GSE72056
						GSM2073649	Bcell	GSE72056
						GSM2073667	Bcell	GSE72056
						GSM2073670	Bcell	GSE72056
						GSM2073674	Bcell	GSE72056
						GSM2073694	Bcell	GSE72056
						GSM2073696	Bcell	GSE72056
						GSM2073700	Bcell	GSE72056
						GSM2073701	Bcell	GSE72056
						GSM2073711	Bcell	GSE72056
						GSM2073718	Bcell	GSE72056
						GSM2073755	Bcell	GSE72056
						GSM2073759	Bcell	GSE72056
						GSM2073760	Bcell	GSE72056
						GSM2073761	Bcell	GSE72056
						GSM2073767	Bcell	GSE72056
						GSM2073769	Bcell	GSE72056
						GSM2073770	Bcell	GSE72056
						GSM2073777	Bcell	GSE72056
						GSM2073788	Bcell	GSE72056
						GSM2073805	Bcell	GSE72056
						GSM2073818	Bcell	GSE72056
						GSM2073820	Bcell	GSE72056
						GSM2073830	Bcell	GSE72056
						GSM2073841	Bcell	GSE72056
						GSM2073858	Bcell	GSE72056
						GSM2073866	Bcell	GSE72056
						GSM2073867	Bcell	GSE72056
						GSM2073875	Bcell	GSE72056
						GSM2073887	Bcell	GSE72056
						GSM2073890	Bcell	GSE72056
						GSM2073897	Bcell	GSE72056
						GSM2073899	Bcell	GSE72056
						GSM2073906	Bcell	GSE72056
						GSM2073908	Bcell	GSE72056
						GSM2073909	Bcell	GSE72056
						GSM2073912	Bcell	GSE72056
						GSM2073923	Bcell	GSE72056
						GSM2073924	Bcell	GSE72056
						GSM2073926	Bcell	GSE72056
						GSM2073928	Bcell	GSE72056
						GSM2073934	Bcell	GSE72056
						GSM2073942	Bcell	GSE72056
						GSM2073945	Bcell	GSE72056
						GSM2073948	Bcell	GSE72056
						GSM2073949	Bcell	GSE72056
						GSM2073957	Bcell	GSE72056
						GSM2073977	Bcell	GSE72056
						GSM2073979	Bcell	GSE72056
						GSM2073980	Bcell	GSE72056
						GSM2073991	Bcell	GSE72056
						GSM2074000	Bcell	GSE72056
						GSM2074002	Bcell	GSE72056
						GSM2074003	Bcell	GSE72056
						GSM2074005	Bcell	GSE72056
						GSM2074008	Bcell	GSE72056
						GSM2074016	Bcell	GSE72056
						GSM2074018	Bcell	GSE72056
						GSM2074033	Bcell	GSE72056
						GSM2074035	Bcell	GSE72056
						GSM2074038	Bcell	GSE72056
						GSM2074041	Bcell	GSE72056
						GSM2074044	Bcell	GSE72056
						GSM2074051	Bcell	GSE72056
						GSM2074058	Bcell	GSE72056
						GSM2074062	Bcell	GSE72056
						GSM2074065	Bcell	GSE72056
						GSM2074073	Bcell	GSE72056
						GSM2074080	Bcell	GSE72056
						GSM2074087	Bcell	GSE72056
						GSM2074091	Bcell	GSE72056
						GSM2074093	Bcell	GSE72056
						GSM2074098	Bcell	GSE72056
						GSM2074099	Bcell	GSE72056
						GSM2074104	Bcell	GSE72056
						GSM2074105	Bcell	GSE72056
						GSM2074106	Bcell	GSE72056
						GSM2074115	Bcell	GSE72056
						GSM2074129	Bcell	GSE72056
						GSM2074158	Bcell	GSE72056
						GSM2074160	Bcell	GSE72056
						GSM2074165	Bcell	GSE72056
						GSM2074169	Bcell	GSE72056
						GSM2074174	Bcell	GSE72056
						GSM2074175	Bcell	GSE72056
						GSM2074176	Bcell	GSE72056
						GSM2074195	Bcell	GSE72056
						GSM2074239	Bcell	GSE72056
						GSM2074261	Bcell	GSE72056
						GSM2074274	Bcell	GSE72056
						GSM1850655	Macrophages	GSE72056
						GSM1850826	Macrophages	GSE72056
						GSM1850838	Macrophages	GSE72056
						GSM1850910	Macrophages	GSE72056
						GSM1850963	Macrophages	GSE72056
						GSM1851660	Macrophages	GSE72056
						GSM1851872	Macrophages	GSE72056
						GSM1852190	Macrophages	GSE72056
						GSM1852245	Macrophages	GSE72056
						GSM1852272	Macrophages	GSE72056
						GSM1852320	Macrophages	GSE72056
						GSM1852332	Macrophages	GSE72056
						GSM1852361	Macrophages	GSE72056
						GSM1852370	Macrophages	GSE72056
						GSM1852394	Macrophages	GSE72056
						GSM1852396	Macrophages	GSE72056
						GSM1852442	Macrophages	GSE72056
						GSM1852449	Macrophages	GSE72056
						GSM1852494	Macrophages	GSE72056
						GSM1852510	Macrophages	GSE72056
						GSM1852561	Macrophages	GSE72056
						GSM1852592	Macrophages	GSE72056
						GSM1852624	Macrophages	GSE72056
						GSM1852634	Macrophages	GSE72056
						GSM1852656	Macrophages	GSE72056
						GSM1852831	Macrophages	GSE72056
						GSM1852933	Macrophages	GSE72056
						GSM1853165	Macrophages	GSE72056
						GSM1853217	Macrophages	GSE72056
						GSM1853300	Macrophages	GSE72056
						GSM1853347	Macrophages	GSE72056
						GSM1853363	Macrophages	GSE72056
						GSM1853374	Macrophages	GSE72056
						GSM1853379	Macrophages	GSE72056
						GSM1853396	Macrophages	GSE72056
						GSM1853407	Macrophages	GSE72056
						GSM1853445	Macrophages	GSE72056
						GSM1853486	Macrophages	GSE72056
						GSM1853544	Macrophages	GSE72056
						GSM1853632	Macrophages	GSE72056
						GSM1853661	Macrophages	GSE72056
						GSM1853666	Macrophages	GSE72056
						GSM2073201	Macrophages	GSE72056
						GSM2073214	Macrophages	GSE72056
						GSM2073219	Macrophages	GSE72056
						GSM2073243	Macrophages	GSE72056
						GSM2073281	Macrophages	GSE72056
						GSM2073307	Macrophages	GSE72056
						GSM2073319	Macrophages	GSE72056
						GSM2073354	Macrophages	GSE72056
						GSM2073357	Macrophages	GSE72056
						GSM2073360	Macrophages	GSE72056
						GSM2073365	Macrophages	GSE72056
						GSM2073381	Macrophages	GSE72056
						GSM2073384	Macrophages	GSE72056
						GSM2073391	Macrophages	GSE72056
						GSM2073395	Macrophages	GSE72056
						GSM2073399	Macrophages	GSE72056
						GSM2073431	Macrophages	GSE72056
						GSM2073441	Macrophages	GSE72056
						GSM2073454	Macrophages	GSE72056
						GSM2073464	Macrophages	GSE72056
						GSM2073470	Macrophages	GSE72056
						GSM2073471	Macrophages	GSE72056
						GSM2073511	Macrophages	GSE72056
						GSM2073516	Macrophages	GSE72056
						GSM2073596	Macrophages	GSE72056
						GSM2073609	Macrophages	GSE72056
						GSM2073644	Macrophages	GSE72056
						GSM2073722	Macrophages	GSE72056
						GSM2073798	Macrophages	GSE72056
						GSM2073807	Macrophages	GSE72056
						GSM2073819	Macrophages	GSE72056
						GSM2073911	Macrophages	GSE72056
						GSM2073952	Macrophages	GSE72056
						GSM2073958	Macrophages	GSE72056
						GSM2073961	Macrophages	GSE72056
						GSM2073965	Macrophages	GSE72056
						GSM2073966	Macrophages	GSE72056
						GSM2073973	Macrophages	GSE72056
						GSM2073974	Macrophages	GSE72056
						GSM2073975	Macrophages	GSE72056
						GSM2073978	Macrophages	GSE72056
						GSM2073984	Macrophages	GSE72056
						GSM2074014	Macrophages	GSE72056
						GSM2074020	Macrophages	GSE72056
						GSM2074029	Macrophages	GSE72056
						GSM2074046	Macrophages	GSE72056
						GSM2074052	Macrophages	GSE72056
						GSM2074057	Macrophages	GSE72056
						GSM2074069	Macrophages	GSE72056
						GSM2074100	Macrophages	GSE72056
						GSM2074113	Macrophages	GSE72056
						GSM2074128	Macrophages	GSE72056
						GSM2074134	Macrophages	GSE72056
						GSM2074138	Macrophages	GSE72056
						GSM2074139	Macrophages	GSE72056
						GSM2074153	Macrophages	GSE72056
						GSM2074164	Macrophages	GSE72056
						GSM2074167	Macrophages	GSE72056
						GSM2074168	Macrophages	GSE72056
						GSM2074170	Macrophages	GSE72056
						GSM2074171	Macrophages	GSE72056
						GSM2074173	Macrophages	GSE72056
						GSM2074187	Macrophages	GSE72056
						GSM2074191	Macrophages	GSE72056
						GSM2074200	Macrophages	GSE72056
						GSM2074209	Macrophages	GSE72056
						GSM2074215	Macrophages	GSE72056
						GSM2074216	Macrophages	GSE72056
						GSM2074219	Macrophages	GSE72056
						GSM2074223	Macrophages	GSE72056
						GSM2074225	Macrophages	GSE72056
						GSM2074227	Macrophages	GSE72056
						GSM2074229	Macrophages	GSE72056
						GSM2074231	Macrophages	GSE72056
						GSM2074241	Macrophages	GSE72056
						GSM2074243	Macrophages	GSE72056
						GSM2074253	Macrophages	GSE72056
						GSM2074256	Macrophages	GSE72056
						GSM2074258	Macrophages	GSE72056
						GSM2074265	Macrophages	GSE72056
						GSM2074276	Macrophages	GSE72056
						GSM2074277	Macrophages	GSE72056
						GSM2074279	Macrophages	GSE72056
						GSM2074280	Macrophages	GSE72056
						GSM1850751	NK	GSE72056
						GSM1850816	NK	GSE72056
						GSM1850984	NK	GSE72056
						GSM1851151	NK	GSE72056
						GSM1851847	NK	GSE72056
						GSM1851926	NK	GSE72056
						GSM1852178	NK	GSE72056
						GSM1852235	NK	GSE72056
						GSM1852239	NK	GSE72056
						GSM1852296	NK	GSE72056
						GSM1852341	NK	GSE72056
						GSM1852356	NK	GSE72056
						GSM1852357	NK	GSE72056
						GSM1852378	NK	GSE72056
						GSM1852389	NK	GSE72056
						GSM1852418	NK	GSE72056
						GSM1852424	NK	GSE72056
						GSM1852525	NK	GSE72056
						GSM1852537	NK	GSE72056
						GSM1852648	NK	GSE72056
						GSM1852686	NK	GSE72056
						GSM1852869	NK	GSE72056
						GSM1853148	NK	GSE72056
						GSM1853151	NK	GSE72056
						GSM1853282	NK	GSE72056
						GSM1853315	NK	GSE72056
						GSM1853332	NK	GSE72056
						GSM1853339	NK	GSE72056
						GSM1853349	NK	GSE72056
						GSM1853385	NK	GSE72056
						GSM1853388	NK	GSE72056
						GSM1853394	NK	GSE72056
						GSM1853471	NK	GSE72056
						GSM1853487	NK	GSE72056
						GSM1853538	NK	GSE72056
						GSM1853549	NK	GSE72056
						GSM1853552	NK	GSE72056
						GSM1853583	NK	GSE72056
						GSM1853595	NK	GSE72056
						GSM1853637	NK	GSE72056
						GSM1853658	NK	GSE72056
						GSM1853680	NK	GSE72056
						GSM1853682	NK	GSE72056
						GSM2073535	NK	GSE72056
						GSM2074114	NK	GSE72056
						GSM2074135	NK	GSE72056
						GSM2074143	NK	GSE72056
						GSM2074157	NK	GSE72056
						GSM2074180	NK	GSE72056
						GSM2074201	NK	GSE72056
						GSM2074208	NK	GSE72056
						GSM2074210	NK	GSE72056
						GSM1850540	Tcell	GSE72056
						GSM1850545	Tcell	GSE72056
						GSM1850546	Tcell	GSE72056
						GSM1850549	Tcell	GSE72056
						GSM1850550	Tcell	GSE72056
						GSM1850551	Tcell	GSE72056
						GSM1850552	Tcell	GSE72056
						GSM1850555	Tcell	GSE72056
						GSM1850556	Tcell	GSE72056
						GSM1850562	Tcell	GSE72056
						GSM1850563	Tcell	GSE72056
						GSM1850564	Tcell	GSE72056
						GSM1850565	Tcell	GSE72056
						GSM1850567	Tcell	GSE72056
						GSM1850568	Tcell	GSE72056
						GSM1850576	Tcell	GSE72056
						GSM1850578	Tcell	GSE72056
						GSM1850579	Tcell	GSE72056
						GSM1850580	Tcell	GSE72056
						GSM1850584	Tcell	GSE72056
						GSM1850586	Tcell	GSE72056
						GSM1850588	Tcell	GSE72056
						GSM1850591	Tcell	GSE72056
						GSM1850593	Tcell	GSE72056
						GSM1850595	Tcell	GSE72056
						GSM1850597	Tcell	GSE72056
						GSM1850598	Tcell	GSE72056
						GSM1850600	Tcell	GSE72056
						GSM1850602	Tcell	GSE72056
						GSM1850604	Tcell	GSE72056
						GSM1850606	Tcell	GSE72056
						GSM1850607	Tcell	GSE72056
						GSM1850608	Tcell	GSE72056
						GSM1850609	Tcell	GSE72056
						GSM1850610	Tcell	GSE72056
						GSM1850611	Tcell	GSE72056
						GSM1850613	Tcell	GSE72056
						GSM1850616	Tcell	GSE72056
						GSM1850619	Tcell	GSE72056
						GSM1850622	Tcell	GSE72056
						GSM1850623	Tcell	GSE72056
						GSM1850624	Tcell	GSE72056
						GSM1850627	Tcell	GSE72056
						GSM1850629	Tcell	GSE72056
						GSM1850630	Tcell	GSE72056
						GSM1850631	Tcell	GSE72056
						GSM1850633	Tcell	GSE72056
						GSM1850637	Tcell	GSE72056
						GSM1850639	Tcell	GSE72056
						GSM1850640	Tcell	GSE72056
						GSM1850641	Tcell	GSE72056
						GSM1850642	Tcell	GSE72056
						GSM1850644	Tcell	GSE72056
						GSM1850645	Tcell	GSE72056
						GSM1850646	Tcell	GSE72056
						GSM1850651	Tcell	GSE72056
						GSM1850652	Tcell	GSE72056
						GSM1850654	Tcell	GSE72056
						GSM1850657	Tcell	GSE72056
						GSM1850658	Tcell	GSE72056
						GSM1850661	Tcell	GSE72056
						GSM1850662	Tcell	GSE72056
						GSM1850667	Tcell	GSE72056
						GSM1850668	Tcell	GSE72056
						GSM1850677	Tcell	GSE72056
						GSM1850678	Tcell	GSE72056
						GSM1850679	Tcell	GSE72056
						GSM1850680	Tcell	GSE72056
						GSM1850682	Tcell	GSE72056
						GSM1850683	Tcell	GSE72056
						GSM1850684	Tcell	GSE72056
						GSM1850686	Tcell	GSE72056
						GSM1850688	Tcell	GSE72056
						GSM1850691	Tcell	GSE72056
						GSM1850692	Tcell	GSE72056
						GSM1850694	Tcell	GSE72056
						GSM1850697	Tcell	GSE72056
						GSM1850698	Tcell	GSE72056
						GSM1850699	Tcell	GSE72056
						GSM1850702	Tcell	GSE72056
						GSM1850703	Tcell	GSE72056
						GSM1850706	Tcell	GSE72056
						GSM1850708	Tcell	GSE72056
						GSM1850710	Tcell	GSE72056
						GSM1850711	Tcell	GSE72056
						GSM1850713	Tcell	GSE72056
						GSM1850716	Tcell	GSE72056
						GSM1850718	Tcell	GSE72056
						GSM1850723	Tcell	GSE72056
						GSM1850726	Tcell	GSE72056
						GSM1850727	Tcell	GSE72056
						GSM1850728	Tcell	GSE72056
						GSM1850729	Tcell	GSE72056
						GSM1850733	Tcell	GSE72056
						GSM1850736	Tcell	GSE72056
						GSM1850738	Tcell	GSE72056
						GSM1850741	Tcell	GSE72056
						GSM1850742	Tcell	GSE72056
						GSM1850743	Tcell	GSE72056
						GSM1850746	Tcell	GSE72056
						GSM1850748	Tcell	GSE72056
						GSM1850752	Tcell	GSE72056
						GSM1850755	Tcell	GSE72056
						GSM1850756	Tcell	GSE72056
						GSM1850759	Tcell	GSE72056
						GSM1850760	Tcell	GSE72056
						GSM1850761	Tcell	GSE72056
						GSM1850765	Tcell	GSE72056
						GSM1850766	Tcell	GSE72056
						GSM1850768	Tcell	GSE72056
						GSM1850771	Tcell	GSE72056
						GSM1850772	Tcell	GSE72056
						GSM1850773	Tcell	GSE72056
						GSM1850775	Tcell	GSE72056
						GSM1850780	Tcell	GSE72056
						GSM1850781	Tcell	GSE72056
						GSM1850782	Tcell	GSE72056
						GSM1850783	Tcell	GSE72056
						GSM1850784	Tcell	GSE72056
						GSM1850788	Tcell	GSE72056
						GSM1850789	Tcell	GSE72056
						GSM1850790	Tcell	GSE72056
						GSM1850791	Tcell	GSE72056
						GSM1850793	Tcell	GSE72056
						GSM1850796	Tcell	GSE72056
						GSM1850800	Tcell	GSE72056
						GSM1850801	Tcell	GSE72056
						GSM1850802	Tcell	GSE72056
						GSM1850804	Tcell	GSE72056
						GSM1850805	Tcell	GSE72056
						GSM1850806	Tcell	GSE72056
						GSM1850807	Tcell	GSE72056
						GSM1850809	Tcell	GSE72056
						GSM1850811	Tcell	GSE72056
						GSM1850812	Tcell	GSE72056
						GSM1850813	Tcell	GSE72056
						GSM1850815	Tcell	GSE72056
						GSM1850818	Tcell	GSE72056
						GSM1850819	Tcell	GSE72056
						GSM1850824	Tcell	GSE72056
						GSM1850827	Tcell	GSE72056
						GSM1850828	Tcell	GSE72056
						GSM1850836	Tcell	GSE72056
						GSM1850837	Tcell	GSE72056
						GSM1850842	Tcell	GSE72056
						GSM1850844	Tcell	GSE72056
						GSM1850846	Tcell	GSE72056
						GSM1850847	Tcell	GSE72056
						GSM1850848	Tcell	GSE72056
						GSM1850849	Tcell	GSE72056
						GSM1850850	Tcell	GSE72056
						GSM1850851	Tcell	GSE72056
						GSM1850854	Tcell	GSE72056
						GSM1850858	Tcell	GSE72056
						GSM1850859	Tcell	GSE72056
						GSM1850860	Tcell	GSE72056
						GSM1850861	Tcell	GSE72056
						GSM1850863	Tcell	GSE72056
						GSM1850864	Tcell	GSE72056
						GSM1850866	Tcell	GSE72056
						GSM1850867	Tcell	GSE72056
						GSM1850869	Tcell	GSE72056
						GSM1850874	Tcell	GSE72056
						GSM1850879	Tcell	GSE72056
						GSM1850884	Tcell	GSE72056
						GSM1850885	Tcell	GSE72056
						GSM1850886	Tcell	GSE72056
						GSM1850889	Tcell	GSE72056
						GSM1850890	Tcell	GSE72056
						GSM1850894	Tcell	GSE72056
						GSM1850897	Tcell	GSE72056
						GSM1850902	Tcell	GSE72056
						GSM1850905	Tcell	GSE72056
						GSM1850906	Tcell	GSE72056
						GSM1850909	Tcell	GSE72056
						GSM1850911	Tcell	GSE72056
						GSM1850913	Tcell	GSE72056
						GSM1850914	Tcell	GSE72056
						GSM1850916	Tcell	GSE72056
						GSM1850917	Tcell	GSE72056
						GSM1850918	Tcell	GSE72056
						GSM1850921	Tcell	GSE72056
						GSM1850925	Tcell	GSE72056
						GSM1850927	Tcell	GSE72056
						GSM1850932	Tcell	GSE72056
						GSM1850933	Tcell	GSE72056
						GSM1850934	Tcell	GSE72056
						GSM1850938	Tcell	GSE72056
						GSM1850939	Tcell	GSE72056
						GSM1850941	Tcell	GSE72056
						GSM1850944	Tcell	GSE72056
						GSM1850945	Tcell	GSE72056
						GSM1850946	Tcell	GSE72056
						GSM1850947	Tcell	GSE72056
						GSM1850955	Tcell	GSE72056
						GSM1850961	Tcell	GSE72056
						GSM1850962	Tcell	GSE72056
						GSM1850973	Tcell	GSE72056
						GSM1850976	Tcell	GSE72056
						GSM1850978	Tcell	GSE72056
						GSM1850979	Tcell	GSE72056
						GSM1850980	Tcell	GSE72056
						GSM1850981	Tcell	GSE72056
						GSM1850985	Tcell	GSE72056
						GSM1850987	Tcell	GSE72056
						GSM1850988	Tcell	GSE72056
						GSM1850991	Tcell	GSE72056
						GSM1850995	Tcell	GSE72056
						GSM1850999	Tcell	GSE72056
						GSM1851002	Tcell	GSE72056
						GSM1851004	Tcell	GSE72056
						GSM1851005	Tcell	GSE72056
						GSM1851007	Tcell	GSE72056
						GSM1851008	Tcell	GSE72056
						GSM1851009	Tcell	GSE72056
						GSM1851010	Tcell	GSE72056
						GSM1851014	Tcell	GSE72056
						GSM1851016	Tcell	GSE72056
						GSM1851017	Tcell	GSE72056
						GSM1851023	Tcell	GSE72056
						GSM1851024	Tcell	GSE72056
						GSM1851026	Tcell	GSE72056
						GSM1851028	Tcell	GSE72056
						GSM1851030	Tcell	GSE72056
						GSM1851031	Tcell	GSE72056
						GSM1851037	Tcell	GSE72056
						GSM1851038	Tcell	GSE72056
						GSM1851039	Tcell	GSE72056
						GSM1851040	Tcell	GSE72056
						GSM1851042	Tcell	GSE72056
						GSM1851043	Tcell	GSE72056
						GSM1851045	Tcell	GSE72056
						GSM1851048	Tcell	GSE72056
						GSM1851049	Tcell	GSE72056
						GSM1851050	Tcell	GSE72056
						GSM1851051	Tcell	GSE72056
						GSM1851052	Tcell	GSE72056
						GSM1851053	Tcell	GSE72056
						GSM1851054	Tcell	GSE72056
						GSM1851055	Tcell	GSE72056
						GSM1851056	Tcell	GSE72056
						GSM1851057	Tcell	GSE72056
						GSM1851058	Tcell	GSE72056
						GSM1851059	Tcell	GSE72056
						GSM1851060	Tcell	GSE72056
						GSM1851061	Tcell	GSE72056
						GSM1851062	Tcell	GSE72056
						GSM1851065	Tcell	GSE72056
						GSM1851066	Tcell	GSE72056
						GSM1851068	Tcell	GSE72056
						GSM1851070	Tcell	GSE72056
						GSM1851072	Tcell	GSE72056
						GSM1851073	Tcell	GSE72056
						GSM1851076	Tcell	GSE72056
						GSM1851077	Tcell	GSE72056
						GSM1851079	Tcell	GSE72056
						GSM1851081	Tcell	GSE72056
						GSM1851083	Tcell	GSE72056
						GSM1851084	Tcell	GSE72056
						GSM1851086	Tcell	GSE72056
						GSM1851087	Tcell	GSE72056
						GSM1851088	Tcell	GSE72056
						GSM1851090	Tcell	GSE72056
						GSM1851092	Tcell	GSE72056
						GSM1851093	Tcell	GSE72056
						GSM1851095	Tcell	GSE72056
						GSM1851096	Tcell	GSE72056
						GSM1851101	Tcell	GSE72056
						GSM1851103	Tcell	GSE72056
						GSM1851105	Tcell	GSE72056
						GSM1851106	Tcell	GSE72056
						GSM1851107	Tcell	GSE72056
						GSM1851108	Tcell	GSE72056
						GSM1851109	Tcell	GSE72056
						GSM1851110	Tcell	GSE72056
						GSM1851112	Tcell	GSE72056
						GSM1851113	Tcell	GSE72056
						GSM1851119	Tcell	GSE72056
						GSM1851122	Tcell	GSE72056
						GSM1851125	Tcell	GSE72056
						GSM1851126	Tcell	GSE72056
						GSM1851128	Tcell	GSE72056
						GSM1851130	Tcell	GSE72056
						GSM1851131	Tcell	GSE72056
						GSM1851132	Tcell	GSE72056
						GSM1851133	Tcell	GSE72056
						GSM1851134	Tcell	GSE72056
						GSM1851135	Tcell	GSE72056
						GSM1851136	Tcell	GSE72056
						GSM1851137	Tcell	GSE72056
						GSM1851139	Tcell	GSE72056
						GSM1851140	Tcell	GSE72056
						GSM1851141	Tcell	GSE72056
						GSM1851142	Tcell	GSE72056
						GSM1851143	Tcell	GSE72056
						GSM1851144	Tcell	GSE72056
						GSM1851145	Tcell	GSE72056
						GSM1851146	Tcell	GSE72056
						GSM1851147	Tcell	GSE72056
						GSM1851148	Tcell	GSE72056
						GSM1851149	Tcell	GSE72056
						GSM1851150	Tcell	GSE72056
						GSM1851152	Tcell	GSE72056
						GSM1851153	Tcell	GSE72056
						GSM1851154	Tcell	GSE72056
						GSM1851155	Tcell	GSE72056
						GSM1851156	Tcell	GSE72056
						GSM1851157	Tcell	GSE72056
						GSM1851159	Tcell	GSE72056
						GSM1851160	Tcell	GSE72056
						GSM1851161	Tcell	GSE72056
						GSM1851162	Tcell	GSE72056
						GSM1851163	Tcell	GSE72056
						GSM1851165	Tcell	GSE72056
						GSM1851166	Tcell	GSE72056
						GSM1851169	Tcell	GSE72056
						GSM1851170	Tcell	GSE72056
						GSM1851171	Tcell	GSE72056
						GSM1851172	Tcell	GSE72056
						GSM1851173	Tcell	GSE72056
						GSM1851175	Tcell	GSE72056
						GSM1851177	Tcell	GSE72056
						GSM1851179	Tcell	GSE72056
						GSM1851180	Tcell	GSE72056
						GSM1851181	Tcell	GSE72056
						GSM1851182	Tcell	GSE72056
						GSM1851183	Tcell	GSE72056
						GSM1851184	Tcell	GSE72056
						GSM1851185	Tcell	GSE72056
						GSM1851189	Tcell	GSE72056
						GSM1851190	Tcell	GSE72056
						GSM1851196	Tcell	GSE72056
						GSM1851197	Tcell	GSE72056
						GSM1851201	Tcell	GSE72056
						GSM1851202	Tcell	GSE72056
						GSM1851206	Tcell	GSE72056
						GSM1851208	Tcell	GSE72056
						GSM1851209	Tcell	GSE72056
						GSM1851210	Tcell	GSE72056
						GSM1851211	Tcell	GSE72056
						GSM1851215	Tcell	GSE72056
						GSM1851221	Tcell	GSE72056
						GSM1851225	Tcell	GSE72056
						GSM1851229	Tcell	GSE72056
						GSM1851230	Tcell	GSE72056
						GSM1851231	Tcell	GSE72056
						GSM1851234	Tcell	GSE72056
						GSM1851240	Tcell	GSE72056
						GSM1851243	Tcell	GSE72056
						GSM1851248	Tcell	GSE72056
						GSM1851250	Tcell	GSE72056
						GSM1851251	Tcell	GSE72056
						GSM1851252	Tcell	GSE72056
						GSM1851256	Tcell	GSE72056
						GSM1851259	Tcell	GSE72056
						GSM1851260	Tcell	GSE72056
						GSM1851261	Tcell	GSE72056
						GSM1851262	Tcell	GSE72056
						GSM1851267	Tcell	GSE72056
						GSM1851276	Tcell	GSE72056
						GSM1851278	Tcell	GSE72056
						GSM1851280	Tcell	GSE72056
						GSM1851281	Tcell	GSE72056
						GSM1851289	Tcell	GSE72056
						GSM1851294	Tcell	GSE72056
						GSM1851296	Tcell	GSE72056
						GSM1851297	Tcell	GSE72056
						GSM1851299	Tcell	GSE72056
						GSM1851302	Tcell	GSE72056
						GSM1851303	Tcell	GSE72056
						GSM1851305	Tcell	GSE72056
						GSM1851306	Tcell	GSE72056
						GSM1851307	Tcell	GSE72056
						GSM1851309	Tcell	GSE72056
						GSM1851310	Tcell	GSE72056
						GSM1851313	Tcell	GSE72056
						GSM1851319	Tcell	GSE72056
						GSM1851321	Tcell	GSE72056
						GSM1851323	Tcell	GSE72056
						GSM1851325	Tcell	GSE72056
						GSM1851326	Tcell	GSE72056
						GSM1851327	Tcell	GSE72056
						GSM1851328	Tcell	GSE72056
						GSM1851329	Tcell	GSE72056
						GSM1851333	Tcell	GSE72056
						GSM1851336	Tcell	GSE72056
						GSM1851337	Tcell	GSE72056
						GSM1851342	Tcell	GSE72056
						GSM1851347	Tcell	GSE72056
						GSM1851354	Tcell	GSE72056
						GSM1851355	Tcell	GSE72056
						GSM1851356	Tcell	GSE72056
						GSM1851357	Tcell	GSE72056
						GSM1851358	Tcell	GSE72056
						GSM1851367	Tcell	GSE72056
						GSM1851368	Tcell	GSE72056
						GSM1851370	Tcell	GSE72056
						GSM1851371	Tcell	GSE72056
						GSM1851376	Tcell	GSE72056
						GSM1851379	Tcell	GSE72056
						GSM1851382	Tcell	GSE72056
						GSM1851385	Tcell	GSE72056
						GSM1851386	Tcell	GSE72056
						GSM1851387	Tcell	GSE72056
						GSM1851391	Tcell	GSE72056
						GSM1851396	Tcell	GSE72056
						GSM1851397	Tcell	GSE72056
						GSM1851398	Tcell	GSE72056
						GSM1851403	Tcell	GSE72056
						GSM1851404	Tcell	GSE72056
						GSM1851406	Tcell	GSE72056
						GSM1851413	Tcell	GSE72056
						GSM1851417	Tcell	GSE72056
						GSM1851418	Tcell	GSE72056
						GSM1851419	Tcell	GSE72056
						GSM1851423	Tcell	GSE72056
						GSM1851424	Tcell	GSE72056
						GSM1851425	Tcell	GSE72056
						GSM1851435	Tcell	GSE72056
						GSM1851437	Tcell	GSE72056
						GSM1851438	Tcell	GSE72056
						GSM1851451	Tcell	GSE72056
						GSM1851452	Tcell	GSE72056
						GSM1851453	Tcell	GSE72056
						GSM1851455	Tcell	GSE72056
						GSM1851458	Tcell	GSE72056
						GSM1851460	Tcell	GSE72056
						GSM1851464	Tcell	GSE72056
						GSM1851468	Tcell	GSE72056
						GSM1851474	Tcell	GSE72056
						GSM1851475	Tcell	GSE72056
						GSM1851480	Tcell	GSE72056
						GSM1851482	Tcell	GSE72056
						GSM1851483	Tcell	GSE72056
						GSM1851488	Tcell	GSE72056
						GSM1851489	Tcell	GSE72056
						GSM1851490	Tcell	GSE72056
						GSM1851492	Tcell	GSE72056
						GSM1851493	Tcell	GSE72056
						GSM1851495	Tcell	GSE72056
						GSM1851496	Tcell	GSE72056
						GSM1851499	Tcell	GSE72056
						GSM1851500	Tcell	GSE72056
						GSM1851504	Tcell	GSE72056
						GSM1851511	Tcell	GSE72056
						GSM1851514	Tcell	GSE72056
						GSM1851517	Tcell	GSE72056
						GSM1851519	Tcell	GSE72056
						GSM1851520	Tcell	GSE72056
						GSM1851521	Tcell	GSE72056
						GSM1851522	Tcell	GSE72056
						GSM1851526	Tcell	GSE72056
						GSM1851529	Tcell	GSE72056
						GSM1851537	Tcell	GSE72056
						GSM1851538	Tcell	GSE72056
						GSM1851539	Tcell	GSE72056
						GSM1851541	Tcell	GSE72056
						GSM1851544	Tcell	GSE72056
						GSM1851546	Tcell	GSE72056
						GSM1851548	Tcell	GSE72056
						GSM1851550	Tcell	GSE72056
						GSM1851553	Tcell	GSE72056
						GSM1851554	Tcell	GSE72056
						GSM1851558	Tcell	GSE72056
						GSM1851560	Tcell	GSE72056
						GSM1851561	Tcell	GSE72056
						GSM1851565	Tcell	GSE72056
						GSM1851569	Tcell	GSE72056
						GSM1851572	Tcell	GSE72056
						GSM1851574	Tcell	GSE72056
						GSM1851576	Tcell	GSE72056
						GSM1851577	Tcell	GSE72056
						GSM1851578	Tcell	GSE72056
						GSM1851581	Tcell	GSE72056
						GSM1851584	Tcell	GSE72056
						GSM1851586	Tcell	GSE72056
						GSM1851596	Tcell	GSE72056
						GSM1851601	Tcell	GSE72056
						GSM1851603	Tcell	GSE72056
						GSM1851610	Tcell	GSE72056
						GSM1851613	Tcell	GSE72056
						GSM1851621	Tcell	GSE72056
						GSM1851628	Tcell	GSE72056
						GSM1851633	Tcell	GSE72056
						GSM1851634	Tcell	GSE72056
						GSM1851640	Tcell	GSE72056
						GSM1851646	Tcell	GSE72056
						GSM1851655	Tcell	GSE72056
						GSM1851662	Tcell	GSE72056
						GSM1851666	Tcell	GSE72056
						GSM1851667	Tcell	GSE72056
						GSM1851670	Tcell	GSE72056
						GSM1851671	Tcell	GSE72056
						GSM1851672	Tcell	GSE72056
						GSM1851676	Tcell	GSE72056
						GSM1851678	Tcell	GSE72056
						GSM1851686	Tcell	GSE72056
						GSM1851687	Tcell	GSE72056
						GSM1851693	Tcell	GSE72056
						GSM1851696	Tcell	GSE72056
						GSM1851713	Tcell	GSE72056
						GSM1851717	Tcell	GSE72056
						GSM1851719	Tcell	GSE72056
						GSM1851725	Tcell	GSE72056
						GSM1851734	Tcell	GSE72056
						GSM1851737	Tcell	GSE72056
						GSM1851738	Tcell	GSE72056
						GSM1851745	Tcell	GSE72056
						GSM1851747	Tcell	GSE72056
						GSM1851753	Tcell	GSE72056
						GSM1851755	Tcell	GSE72056
						GSM1851757	Tcell	GSE72056
						GSM1851761	Tcell	GSE72056
						GSM1851766	Tcell	GSE72056
						GSM1851767	Tcell	GSE72056
						GSM1851771	Tcell	GSE72056
						GSM1851778	Tcell	GSE72056
						GSM1851793	Tcell	GSE72056
						GSM1851795	Tcell	GSE72056
						GSM1851798	Tcell	GSE72056
						GSM1851799	Tcell	GSE72056
						GSM1851801	Tcell	GSE72056
						GSM1851802	Tcell	GSE72056
						GSM1851816	Tcell	GSE72056
						GSM1851822	Tcell	GSE72056
						GSM1851825	Tcell	GSE72056
						GSM1851827	Tcell	GSE72056
						GSM1851829	Tcell	GSE72056
						GSM1851836	Tcell	GSE72056
						GSM1851839	Tcell	GSE72056
						GSM1851840	Tcell	GSE72056
						GSM1851844	Tcell	GSE72056
						GSM1851849	Tcell	GSE72056
						GSM1851850	Tcell	GSE72056
						GSM1851854	Tcell	GSE72056
						GSM1851856	Tcell	GSE72056
						GSM1851860	Tcell	GSE72056
						GSM1851864	Tcell	GSE72056
						GSM1851866	Tcell	GSE72056
						GSM1851868	Tcell	GSE72056
						GSM1851876	Tcell	GSE72056
						GSM1851878	Tcell	GSE72056
						GSM1851886	Tcell	GSE72056
						GSM1851888	Tcell	GSE72056
						GSM1851891	Tcell	GSE72056
						GSM1851892	Tcell	GSE72056
						GSM1851895	Tcell	GSE72056
						GSM1851897	Tcell	GSE72056
						GSM1851898	Tcell	GSE72056
						GSM1851904	Tcell	GSE72056
						GSM1851905	Tcell	GSE72056
						GSM1851906	Tcell	GSE72056
						GSM1851907	Tcell	GSE72056
						GSM1851909	Tcell	GSE72056
						GSM1851910	Tcell	GSE72056
						GSM1851912	Tcell	GSE72056
						GSM1851916	Tcell	GSE72056
						GSM1851922	Tcell	GSE72056
						GSM1851923	Tcell	GSE72056
						GSM1851931	Tcell	GSE72056
						GSM1851933	Tcell	GSE72056
						GSM1851935	Tcell	GSE72056
						GSM1851941	Tcell	GSE72056
						GSM1851942	Tcell	GSE72056
						GSM1851944	Tcell	GSE72056
						GSM1851947	Tcell	GSE72056
						GSM1851948	Tcell	GSE72056
						GSM1851949	Tcell	GSE72056
						GSM1851955	Tcell	GSE72056
						GSM1851959	Tcell	GSE72056
						GSM1851964	Tcell	GSE72056
						GSM1851965	Tcell	GSE72056
						GSM1851968	Tcell	GSE72056
						GSM1851969	Tcell	GSE72056
						GSM1851971	Tcell	GSE72056
						GSM1851974	Tcell	GSE72056
						GSM1851986	Tcell	GSE72056
						GSM1851987	Tcell	GSE72056
						GSM1851989	Tcell	GSE72056
						GSM1851990	Tcell	GSE72056
						GSM1851991	Tcell	GSE72056
						GSM1851992	Tcell	GSE72056
						GSM1851993	Tcell	GSE72056
						GSM1851996	Tcell	GSE72056
						GSM1851998	Tcell	GSE72056
						GSM1852014	Tcell	GSE72056
						GSM1852015	Tcell	GSE72056
						GSM1852019	Tcell	GSE72056
						GSM1852020	Tcell	GSE72056
						GSM1852021	Tcell	GSE72056
						GSM1852026	Tcell	GSE72056
						GSM1852028	Tcell	GSE72056
						GSM1852029	Tcell	GSE72056
						GSM1852030	Tcell	GSE72056
						GSM1852040	Tcell	GSE72056
						GSM1852042	Tcell	GSE72056
						GSM1852043	Tcell	GSE72056
						GSM1852046	Tcell	GSE72056
						GSM1852050	Tcell	GSE72056
						GSM1852051	Tcell	GSE72056
						GSM1852059	Tcell	GSE72056
						GSM1852060	Tcell	GSE72056
						GSM1852062	Tcell	GSE72056
						GSM1852063	Tcell	GSE72056
						GSM1852064	Tcell	GSE72056
						GSM1852066	Tcell	GSE72056
						GSM1852069	Tcell	GSE72056
						GSM1852078	Tcell	GSE72056
						GSM1852079	Tcell	GSE72056
						GSM1852080	Tcell	GSE72056
						GSM1852081	Tcell	GSE72056
						GSM1852082	Tcell	GSE72056
						GSM1852093	Tcell	GSE72056
						GSM1852094	Tcell	GSE72056
						GSM1852098	Tcell	GSE72056
						GSM1852107	Tcell	GSE72056
						GSM1852108	Tcell	GSE72056
						GSM1852110	Tcell	GSE72056
						GSM1852111	Tcell	GSE72056
						GSM1852112	Tcell	GSE72056
						GSM1852114	Tcell	GSE72056
						GSM1852123	Tcell	GSE72056
						GSM1852124	Tcell	GSE72056
						GSM1852126	Tcell	GSE72056
						GSM1852128	Tcell	GSE72056
						GSM1852137	Tcell	GSE72056
						GSM1852139	Tcell	GSE72056
						GSM1852140	Tcell	GSE72056
						GSM1852142	Tcell	GSE72056
						GSM1852144	Tcell	GSE72056
						GSM1852148	Tcell	GSE72056
						GSM1852150	Tcell	GSE72056
						GSM1852154	Tcell	GSE72056
						GSM1852155	Tcell	GSE72056
						GSM1852156	Tcell	GSE72056
						GSM1852159	Tcell	GSE72056
						GSM1852160	Tcell	GSE72056
						GSM1852161	Tcell	GSE72056
						GSM1852162	Tcell	GSE72056
						GSM1852164	Tcell	GSE72056
						GSM1852165	Tcell	GSE72056
						GSM1852166	Tcell	GSE72056
						GSM1852167	Tcell	GSE72056
						GSM1852168	Tcell	GSE72056
						GSM1852169	Tcell	GSE72056
						GSM1852172	Tcell	GSE72056
						GSM1852174	Tcell	GSE72056
						GSM1852176	Tcell	GSE72056
						GSM1852177	Tcell	GSE72056
						GSM1852179	Tcell	GSE72056
						GSM1852180	Tcell	GSE72056
						GSM1852181	Tcell	GSE72056
						GSM1852182	Tcell	GSE72056
						GSM1852183	Tcell	GSE72056
						GSM1852184	Tcell	GSE72056
						GSM1852185	Tcell	GSE72056
						GSM1852186	Tcell	GSE72056
						GSM1852187	Tcell	GSE72056
						GSM1852188	Tcell	GSE72056
						GSM1852191	Tcell	GSE72056
						GSM1852193	Tcell	GSE72056
						GSM1852194	Tcell	GSE72056
						GSM1852195	Tcell	GSE72056
						GSM1852197	Tcell	GSE72056
						GSM1852198	Tcell	GSE72056
						GSM1852199	Tcell	GSE72056
						GSM1852202	Tcell	GSE72056
						GSM1852204	Tcell	GSE72056
						GSM1852205	Tcell	GSE72056
						GSM1852206	Tcell	GSE72056
						GSM1852207	Tcell	GSE72056
						GSM1852208	Tcell	GSE72056
						GSM1852210	Tcell	GSE72056
						GSM1852211	Tcell	GSE72056
						GSM1852212	Tcell	GSE72056
						GSM1852213	Tcell	GSE72056
						GSM1852214	Tcell	GSE72056
						GSM1852215	Tcell	GSE72056
						GSM1852216	Tcell	GSE72056
						GSM1852217	Tcell	GSE72056
						GSM1852218	Tcell	GSE72056
						GSM1852220	Tcell	GSE72056
						GSM1852222	Tcell	GSE72056
						GSM1852224	Tcell	GSE72056
						GSM1852225	Tcell	GSE72056
						GSM1852228	Tcell	GSE72056
						GSM1852230	Tcell	GSE72056
						GSM1852231	Tcell	GSE72056
						GSM1852232	Tcell	GSE72056
						GSM1852233	Tcell	GSE72056
						GSM1852234	Tcell	GSE72056
						GSM1852236	Tcell	GSE72056
						GSM1852237	Tcell	GSE72056
						GSM1852238	Tcell	GSE72056
						GSM1852240	Tcell	GSE72056
						GSM1852243	Tcell	GSE72056
						GSM1852244	Tcell	GSE72056
						GSM1852246	Tcell	GSE72056
						GSM1852247	Tcell	GSE72056
						GSM1852248	Tcell	GSE72056
						GSM1852249	Tcell	GSE72056
						GSM1852250	Tcell	GSE72056
						GSM1852251	Tcell	GSE72056
						GSM1852255	Tcell	GSE72056
						GSM1852257	Tcell	GSE72056
						GSM1852258	Tcell	GSE72056
						GSM1852259	Tcell	GSE72056
						GSM1852260	Tcell	GSE72056
						GSM1852261	Tcell	GSE72056
						GSM1852262	Tcell	GSE72056
						GSM1852263	Tcell	GSE72056
						GSM1852264	Tcell	GSE72056
						GSM1852265	Tcell	GSE72056
						GSM1852266	Tcell	GSE72056
						GSM1852267	Tcell	GSE72056
						GSM1852268	Tcell	GSE72056
						GSM1852269	Tcell	GSE72056
						GSM1852276	Tcell	GSE72056
						GSM1852277	Tcell	GSE72056
						GSM1852278	Tcell	GSE72056
						GSM1852279	Tcell	GSE72056
						GSM1852280	Tcell	GSE72056
						GSM1852281	Tcell	GSE72056
						GSM1852282	Tcell	GSE72056
						GSM1852284	Tcell	GSE72056
						GSM1852285	Tcell	GSE72056
						GSM1852286	Tcell	GSE72056
						GSM1852287	Tcell	GSE72056
						GSM1852288	Tcell	GSE72056
						GSM1852293	Tcell	GSE72056
						GSM1852294	Tcell	GSE72056
						GSM1852295	Tcell	GSE72056
						GSM1852298	Tcell	GSE72056
						GSM1852300	Tcell	GSE72056
						GSM1852303	Tcell	GSE72056
						GSM1852305	Tcell	GSE72056
						GSM1852308	Tcell	GSE72056
						GSM1852309	Tcell	GSE72056
						GSM1852310	Tcell	GSE72056
						GSM1852311	Tcell	GSE72056
						GSM1852312	Tcell	GSE72056
						GSM1852319	Tcell	GSE72056
						GSM1852321	Tcell	GSE72056
						GSM1852322	Tcell	GSE72056
						GSM1852323	Tcell	GSE72056
						GSM1852325	Tcell	GSE72056
						GSM1852326	Tcell	GSE72056
						GSM1852327	Tcell	GSE72056
						GSM1852328	Tcell	GSE72056
						GSM1852330	Tcell	GSE72056
						GSM1852331	Tcell	GSE72056
						GSM1852333	Tcell	GSE72056
						GSM1852334	Tcell	GSE72056
						GSM1852335	Tcell	GSE72056
						GSM1852336	Tcell	GSE72056
						GSM1852337	Tcell	GSE72056
						GSM1852339	Tcell	GSE72056
						GSM1852340	Tcell	GSE72056
						GSM1852342	Tcell	GSE72056
						GSM1852344	Tcell	GSE72056
						GSM1852345	Tcell	GSE72056
						GSM1852346	Tcell	GSE72056
						GSM1852347	Tcell	GSE72056
						GSM1852352	Tcell	GSE72056
						GSM1852353	Tcell	GSE72056
						GSM1852354	Tcell	GSE72056
						GSM1852355	Tcell	GSE72056
						GSM1852358	Tcell	GSE72056
						GSM1852359	Tcell	GSE72056
						GSM1852362	Tcell	GSE72056
						GSM1852364	Tcell	GSE72056
						GSM1852365	Tcell	GSE72056
						GSM1852366	Tcell	GSE72056
						GSM1852368	Tcell	GSE72056
						GSM1852369	Tcell	GSE72056
						GSM1852371	Tcell	GSE72056
						GSM1852372	Tcell	GSE72056
						GSM1852373	Tcell	GSE72056
						GSM1852374	Tcell	GSE72056
						GSM1852376	Tcell	GSE72056
						GSM1852377	Tcell	GSE72056
						GSM1852379	Tcell	GSE72056
						GSM1852380	Tcell	GSE72056
						GSM1852381	Tcell	GSE72056
						GSM1852384	Tcell	GSE72056
						GSM1852385	Tcell	GSE72056
						GSM1852386	Tcell	GSE72056
						GSM1852387	Tcell	GSE72056
						GSM1852388	Tcell	GSE72056
						GSM1852391	Tcell	GSE72056
						GSM1852392	Tcell	GSE72056
						GSM1852395	Tcell	GSE72056
						GSM1852397	Tcell	GSE72056
						GSM1852398	Tcell	GSE72056
						GSM1852399	Tcell	GSE72056
						GSM1852400	Tcell	GSE72056
						GSM1852401	Tcell	GSE72056
						GSM1852402	Tcell	GSE72056
						GSM1852403	Tcell	GSE72056
						GSM1852405	Tcell	GSE72056
						GSM1852406	Tcell	GSE72056
						GSM1852407	Tcell	GSE72056
						GSM1852408	Tcell	GSE72056
						GSM1852409	Tcell	GSE72056
						GSM1852410	Tcell	GSE72056
						GSM1852411	Tcell	GSE72056
						GSM1852413	Tcell	GSE72056
						GSM1852414	Tcell	GSE72056
						GSM1852415	Tcell	GSE72056
						GSM1852416	Tcell	GSE72056
						GSM1852419	Tcell	GSE72056
						GSM1852421	Tcell	GSE72056
						GSM1852422	Tcell	GSE72056
						GSM1852423	Tcell	GSE72056
						GSM1852426	Tcell	GSE72056
						GSM1852427	Tcell	GSE72056
						GSM1852428	Tcell	GSE72056
						GSM1852429	Tcell	GSE72056
						GSM1852430	Tcell	GSE72056
						GSM1852431	Tcell	GSE72056
						GSM1852432	Tcell	GSE72056
						GSM1852437	Tcell	GSE72056
						GSM1852439	Tcell	GSE72056
						GSM1852441	Tcell	GSE72056
						GSM1852444	Tcell	GSE72056
						GSM1852445	Tcell	GSE72056
						GSM1852446	Tcell	GSE72056
						GSM1852447	Tcell	GSE72056
						GSM1852450	Tcell	GSE72056
						GSM1852451	Tcell	GSE72056
						GSM1852452	Tcell	GSE72056
						GSM1852455	Tcell	GSE72056
						GSM1852458	Tcell	GSE72056
						GSM1852462	Tcell	GSE72056
						GSM1852463	Tcell	GSE72056
						GSM1852464	Tcell	GSE72056
						GSM1852465	Tcell	GSE72056
						GSM1852467	Tcell	GSE72056
						GSM1852470	Tcell	GSE72056
						GSM1852471	Tcell	GSE72056
						GSM1852473	Tcell	GSE72056
						GSM1852474	Tcell	GSE72056
						GSM1852475	Tcell	GSE72056
						GSM1852476	Tcell	GSE72056
						GSM1852478	Tcell	GSE72056
						GSM1852479	Tcell	GSE72056
						GSM1852481	Tcell	GSE72056
						GSM1852482	Tcell	GSE72056
						GSM1852483	Tcell	GSE72056
						GSM1852486	Tcell	GSE72056
						GSM1852487	Tcell	GSE72056
						GSM1852488	Tcell	GSE72056
						GSM1852489	Tcell	GSE72056
						GSM1852490	Tcell	GSE72056
						GSM1852491	Tcell	GSE72056
						GSM1852492	Tcell	GSE72056
						GSM1852493	Tcell	GSE72056
						GSM1852495	Tcell	GSE72056
						GSM1852496	Tcell	GSE72056
						GSM1852497	Tcell	GSE72056
						GSM1852498	Tcell	GSE72056
						GSM1852499	Tcell	GSE72056
						GSM1852500	Tcell	GSE72056
						GSM1852501	Tcell	GSE72056
						GSM1852503	Tcell	GSE72056
						GSM1852504	Tcell	GSE72056
						GSM1852506	Tcell	GSE72056
						GSM1852512	Tcell	GSE72056
						GSM1852513	Tcell	GSE72056
						GSM1852514	Tcell	GSE72056
						GSM1852515	Tcell	GSE72056
						GSM1852517	Tcell	GSE72056
						GSM1852518	Tcell	GSE72056
						GSM1852519	Tcell	GSE72056
						GSM1852520	Tcell	GSE72056
						GSM1852521	Tcell	GSE72056
						GSM1852522	Tcell	GSE72056
						GSM1852523	Tcell	GSE72056
						GSM1852524	Tcell	GSE72056
						GSM1852526	Tcell	GSE72056
						GSM1852527	Tcell	GSE72056
						GSM1852529	Tcell	GSE72056
						GSM1852530	Tcell	GSE72056
						GSM1852531	Tcell	GSE72056
						GSM1852534	Tcell	GSE72056
						GSM1852535	Tcell	GSE72056
						GSM1852536	Tcell	GSE72056
						GSM1852539	Tcell	GSE72056
						GSM1852540	Tcell	GSE72056
						GSM1852542	Tcell	GSE72056
						GSM1852544	Tcell	GSE72056
						GSM1852545	Tcell	GSE72056
						GSM1852546	Tcell	GSE72056
						GSM1852547	Tcell	GSE72056
						GSM1852548	Tcell	GSE72056
						GSM1852549	Tcell	GSE72056
						GSM1852551	Tcell	GSE72056
						GSM1852552	Tcell	GSE72056
						GSM1852554	Tcell	GSE72056
						GSM1852555	Tcell	GSE72056
						GSM1852558	Tcell	GSE72056
						GSM1852559	Tcell	GSE72056
						GSM1852560	Tcell	GSE72056
						GSM1852563	Tcell	GSE72056
						GSM1852564	Tcell	GSE72056
						GSM1852565	Tcell	GSE72056
						GSM1852567	Tcell	GSE72056
						GSM1852568	Tcell	GSE72056
						GSM1852569	Tcell	GSE72056
						GSM1852570	Tcell	GSE72056
						GSM1852571	Tcell	GSE72056
						GSM1852573	Tcell	GSE72056
						GSM1852575	Tcell	GSE72056
						GSM1852576	Tcell	GSE72056
						GSM1852577	Tcell	GSE72056
						GSM1852578	Tcell	GSE72056
						GSM1852579	Tcell	GSE72056
						GSM1852580	Tcell	GSE72056
						GSM1852581	Tcell	GSE72056
						GSM1852582	Tcell	GSE72056
						GSM1852584	Tcell	GSE72056
						GSM1852585	Tcell	GSE72056
						GSM1852586	Tcell	GSE72056
						GSM1852587	Tcell	GSE72056
						GSM1852588	Tcell	GSE72056
						GSM1852589	Tcell	GSE72056
						GSM1852590	Tcell	GSE72056
						GSM1852591	Tcell	GSE72056
						GSM1852593	Tcell	GSE72056
						GSM1852595	Tcell	GSE72056
						GSM1852597	Tcell	GSE72056
						GSM1852598	Tcell	GSE72056
						GSM1852599	Tcell	GSE72056
						GSM1852600	Tcell	GSE72056
						GSM1852601	Tcell	GSE72056
						GSM1852602	Tcell	GSE72056
						GSM1852603	Tcell	GSE72056
						GSM1852604	Tcell	GSE72056
						GSM1852605	Tcell	GSE72056
						GSM1852606	Tcell	GSE72056
						GSM1852607	Tcell	GSE72056
						GSM1852608	Tcell	GSE72056
						GSM1852609	Tcell	GSE72056
						GSM1852610	Tcell	GSE72056
						GSM1852611	Tcell	GSE72056
						GSM1852613	Tcell	GSE72056
						GSM1852614	Tcell	GSE72056
						GSM1852616	Tcell	GSE72056
						GSM1852618	Tcell	GSE72056
						GSM1852619	Tcell	GSE72056
						GSM1852620	Tcell	GSE72056
						GSM1852621	Tcell	GSE72056
						GSM1852622	Tcell	GSE72056
						GSM1852623	Tcell	GSE72056
						GSM1852625	Tcell	GSE72056
						GSM1852627	Tcell	GSE72056
						GSM1852628	Tcell	GSE72056
						GSM1852629	Tcell	GSE72056
						GSM1852631	Tcell	GSE72056
						GSM1852633	Tcell	GSE72056
						GSM1852635	Tcell	GSE72056
						GSM1852637	Tcell	GSE72056
						GSM1852638	Tcell	GSE72056
						GSM1852640	Tcell	GSE72056
						GSM1852642	Tcell	GSE72056
						GSM1852643	Tcell	GSE72056
						GSM1852644	Tcell	GSE72056
						GSM1852645	Tcell	GSE72056
						GSM1852647	Tcell	GSE72056
						GSM1852649	Tcell	GSE72056
						GSM1852650	Tcell	GSE72056
						GSM1852651	Tcell	GSE72056
						GSM1852652	Tcell	GSE72056
						GSM1852653	Tcell	GSE72056
						GSM1852654	Tcell	GSE72056
						GSM1852655	Tcell	GSE72056
						GSM1852658	Tcell	GSE72056
						GSM1852659	Tcell	GSE72056
						GSM1852661	Tcell	GSE72056
						GSM1852662	Tcell	GSE72056
						GSM1852663	Tcell	GSE72056
						GSM1852664	Tcell	GSE72056
						GSM1852676	Tcell	GSE72056
						GSM1852690	Tcell	GSE72056
						GSM1852707	Tcell	GSE72056
						GSM1852727	Tcell	GSE72056
						GSM1852728	Tcell	GSE72056
						GSM1852731	Tcell	GSE72056
						GSM1852737	Tcell	GSE72056
						GSM1852746	Tcell	GSE72056
						GSM1852748	Tcell	GSE72056
						GSM1852761	Tcell	GSE72056
						GSM1852845	Tcell	GSE72056
						GSM1852846	Tcell	GSE72056
						GSM1852847	Tcell	GSE72056
						GSM1852848	Tcell	GSE72056
						GSM1852850	Tcell	GSE72056
						GSM1852851	Tcell	GSE72056
						GSM1852852	Tcell	GSE72056
						GSM1852853	Tcell	GSE72056
						GSM1852854	Tcell	GSE72056
						GSM1852855	Tcell	GSE72056
						GSM1852856	Tcell	GSE72056
						GSM1852857	Tcell	GSE72056
						GSM1852858	Tcell	GSE72056
						GSM1852859	Tcell	GSE72056
						GSM1852861	Tcell	GSE72056
						GSM1852862	Tcell	GSE72056
						GSM1852863	Tcell	GSE72056
						GSM1852868	Tcell	GSE72056
						GSM1852870	Tcell	GSE72056
						GSM1852871	Tcell	GSE72056
						GSM1852873	Tcell	GSE72056
						GSM1852875	Tcell	GSE72056
						GSM1852876	Tcell	GSE72056
						GSM1852877	Tcell	GSE72056
						GSM1852880	Tcell	GSE72056
						GSM1852881	Tcell	GSE72056
						GSM1852882	Tcell	GSE72056
						GSM1852884	Tcell	GSE72056
						GSM1852885	Tcell	GSE72056
						GSM1852886	Tcell	GSE72056
						GSM1852888	Tcell	GSE72056
						GSM1852889	Tcell	GSE72056
						GSM1852890	Tcell	GSE72056
						GSM1852891	Tcell	GSE72056
						GSM1852892	Tcell	GSE72056
						GSM1852893	Tcell	GSE72056
						GSM1852895	Tcell	GSE72056
						GSM1852897	Tcell	GSE72056
						GSM1852898	Tcell	GSE72056
						GSM1852899	Tcell	GSE72056
						GSM1852900	Tcell	GSE72056
						GSM1852901	Tcell	GSE72056
						GSM1852904	Tcell	GSE72056
						GSM1852907	Tcell	GSE72056
						GSM1852908	Tcell	GSE72056
						GSM1852909	Tcell	GSE72056
						GSM1852911	Tcell	GSE72056
						GSM1852913	Tcell	GSE72056
						GSM1852915	Tcell	GSE72056
						GSM1852916	Tcell	GSE72056
						GSM1852917	Tcell	GSE72056
						GSM1852919	Tcell	GSE72056
						GSM1852923	Tcell	GSE72056
						GSM1852924	Tcell	GSE72056
						GSM1852926	Tcell	GSE72056
						GSM1852928	Tcell	GSE72056
						GSM1852929	Tcell	GSE72056
						GSM1852930	Tcell	GSE72056
						GSM1852935	Tcell	GSE72056
						GSM1852940	Tcell	GSE72056
						GSM1852941	Tcell	GSE72056
						GSM1852942	Tcell	GSE72056
						GSM1852943	Tcell	GSE72056
						GSM1852944	Tcell	GSE72056
						GSM1852946	Tcell	GSE72056
						GSM1852947	Tcell	GSE72056
						GSM1852948	Tcell	GSE72056
						GSM1852949	Tcell	GSE72056
						GSM1852952	Tcell	GSE72056
						GSM1852954	Tcell	GSE72056
						GSM1852955	Tcell	GSE72056
						GSM1852956	Tcell	GSE72056
						GSM1852957	Tcell	GSE72056
						GSM1852958	Tcell	GSE72056
						GSM1852959	Tcell	GSE72056
						GSM1852960	Tcell	GSE72056
						GSM1852961	Tcell	GSE72056
						GSM1852962	Tcell	GSE72056
						GSM1852965	Tcell	GSE72056
						GSM1852966	Tcell	GSE72056
						GSM1852967	Tcell	GSE72056
						GSM1852968	Tcell	GSE72056
						GSM1852969	Tcell	GSE72056
						GSM1852970	Tcell	GSE72056
						GSM1852971	Tcell	GSE72056
						GSM1852974	Tcell	GSE72056
						GSM1852977	Tcell	GSE72056
						GSM1852978	Tcell	GSE72056
						GSM1852981	Tcell	GSE72056
						GSM1852982	Tcell	GSE72056
						GSM1852983	Tcell	GSE72056
						GSM1852984	Tcell	GSE72056
						GSM1852985	Tcell	GSE72056
						GSM1852986	Tcell	GSE72056
						GSM1852987	Tcell	GSE72056
						GSM1852988	Tcell	GSE72056
						GSM1852989	Tcell	GSE72056
						GSM1852990	Tcell	GSE72056
						GSM1852992	Tcell	GSE72056
						GSM1852993	Tcell	GSE72056
						GSM1852994	Tcell	GSE72056
						GSM1852995	Tcell	GSE72056
						GSM1852996	Tcell	GSE72056
						GSM1852997	Tcell	GSE72056
						GSM1852998	Tcell	GSE72056
						GSM1852999	Tcell	GSE72056
						GSM1853000	Tcell	GSE72056
						GSM1853001	Tcell	GSE72056
						GSM1853052	Tcell	GSE72056
						GSM1853058	Tcell	GSE72056
						GSM1853064	Tcell	GSE72056
						GSM1853067	Tcell	GSE72056
						GSM1853069	Tcell	GSE72056
						GSM1853073	Tcell	GSE72056
						GSM1853082	Tcell	GSE72056
						GSM1853083	Tcell	GSE72056
						GSM1853084	Tcell	GSE72056
						GSM1853090	Tcell	GSE72056
						GSM1853094	Tcell	GSE72056
						GSM1853096	Tcell	GSE72056
						GSM1853097	Tcell	GSE72056
						GSM1853098	Tcell	GSE72056
						GSM1853099	Tcell	GSE72056
						GSM1853105	Tcell	GSE72056
						GSM1853106	Tcell	GSE72056
						GSM1853120	Tcell	GSE72056
						GSM1853123	Tcell	GSE72056
						GSM1853124	Tcell	GSE72056
						GSM1853127	Tcell	GSE72056
						GSM1853128	Tcell	GSE72056
						GSM1853132	Tcell	GSE72056
						GSM1853142	Tcell	GSE72056
						GSM1853144	Tcell	GSE72056
						GSM1853145	Tcell	GSE72056
						GSM1853147	Tcell	GSE72056
						GSM1853156	Tcell	GSE72056
						GSM1853163	Tcell	GSE72056
						GSM1853171	Tcell	GSE72056
						GSM1853178	Tcell	GSE72056
						GSM1853179	Tcell	GSE72056
						GSM1853181	Tcell	GSE72056
						GSM1853189	Tcell	GSE72056
						GSM1853194	Tcell	GSE72056
						GSM1853197	Tcell	GSE72056
						GSM1853205	Tcell	GSE72056
						GSM1853212	Tcell	GSE72056
						GSM1853216	Tcell	GSE72056
						GSM1853220	Tcell	GSE72056
						GSM1853221	Tcell	GSE72056
						GSM1853224	Tcell	GSE72056
						GSM1853231	Tcell	GSE72056
						GSM1853233	Tcell	GSE72056
						GSM1853244	Tcell	GSE72056
						GSM1853245	Tcell	GSE72056
						GSM1853250	Tcell	GSE72056
						GSM1853252	Tcell	GSE72056
						GSM1853255	Tcell	GSE72056
						GSM1853257	Tcell	GSE72056
						GSM1853261	Tcell	GSE72056
						GSM1853264	Tcell	GSE72056
						GSM1853266	Tcell	GSE72056
						GSM1853269	Tcell	GSE72056
						GSM1853270	Tcell	GSE72056
						GSM1853271	Tcell	GSE72056
						GSM1853272	Tcell	GSE72056
						GSM1853280	Tcell	GSE72056
						GSM1853283	Tcell	GSE72056
						GSM1853284	Tcell	GSE72056
						GSM1853286	Tcell	GSE72056
						GSM1853287	Tcell	GSE72056
						GSM1853288	Tcell	GSE72056
						GSM1853289	Tcell	GSE72056
						GSM1853290	Tcell	GSE72056
						GSM1853291	Tcell	GSE72056
						GSM1853292	Tcell	GSE72056
						GSM1853295	Tcell	GSE72056
						GSM1853298	Tcell	GSE72056
						GSM1853299	Tcell	GSE72056
						GSM1853301	Tcell	GSE72056
						GSM1853302	Tcell	GSE72056
						GSM1853304	Tcell	GSE72056
						GSM1853305	Tcell	GSE72056
						GSM1853307	Tcell	GSE72056
						GSM1853310	Tcell	GSE72056
						GSM1853312	Tcell	GSE72056
						GSM1853313	Tcell	GSE72056
						GSM1853314	Tcell	GSE72056
						GSM1853316	Tcell	GSE72056
						GSM1853321	Tcell	GSE72056
						GSM1853322	Tcell	GSE72056
						GSM1853324	Tcell	GSE72056
						GSM1853328	Tcell	GSE72056
						GSM1853330	Tcell	GSE72056
						GSM1853331	Tcell	GSE72056
						GSM1853334	Tcell	GSE72056
						GSM1853335	Tcell	GSE72056
						GSM1853337	Tcell	GSE72056
						GSM1853338	Tcell	GSE72056
						GSM1853340	Tcell	GSE72056
						GSM1853342	Tcell	GSE72056
						GSM1853343	Tcell	GSE72056
						GSM1853348	Tcell	GSE72056
						GSM1853350	Tcell	GSE72056
						GSM1853351	Tcell	GSE72056
						GSM1853352	Tcell	GSE72056
						GSM1853353	Tcell	GSE72056
						GSM1853354	Tcell	GSE72056
						GSM1853357	Tcell	GSE72056
						GSM1853358	Tcell	GSE72056
						GSM1853359	Tcell	GSE72056
						GSM1853360	Tcell	GSE72056
						GSM1853361	Tcell	GSE72056
						GSM1853365	Tcell	GSE72056
						GSM1853369	Tcell	GSE72056
						GSM1853375	Tcell	GSE72056
						GSM1853376	Tcell	GSE72056
						GSM1853380	Tcell	GSE72056
						GSM1853382	Tcell	GSE72056
						GSM1853387	Tcell	GSE72056
						GSM1853389	Tcell	GSE72056
						GSM1853391	Tcell	GSE72056
						GSM1853397	Tcell	GSE72056
						GSM1853398	Tcell	GSE72056
						GSM1853400	Tcell	GSE72056
						GSM1853401	Tcell	GSE72056
						GSM1853403	Tcell	GSE72056
						GSM1853404	Tcell	GSE72056
						GSM1853405	Tcell	GSE72056
						GSM1853414	Tcell	GSE72056
						GSM1853417	Tcell	GSE72056
						GSM1853419	Tcell	GSE72056
						GSM1853420	Tcell	GSE72056
						GSM1853425	Tcell	GSE72056
						GSM1853426	Tcell	GSE72056
						GSM1853427	Tcell	GSE72056
						GSM1853428	Tcell	GSE72056
						GSM1853429	Tcell	GSE72056
						GSM1853431	Tcell	GSE72056
						GSM1853432	Tcell	GSE72056
						GSM1853433	Tcell	GSE72056
						GSM1853436	Tcell	GSE72056
						GSM1853437	Tcell	GSE72056
						GSM1853439	Tcell	GSE72056
						GSM1853442	Tcell	GSE72056
						GSM1853444	Tcell	GSE72056
						GSM1853446	Tcell	GSE72056
						GSM1853450	Tcell	GSE72056
						GSM1853453	Tcell	GSE72056
						GSM1853457	Tcell	GSE72056
						GSM1853458	Tcell	GSE72056
						GSM1853461	Tcell	GSE72056
						GSM1853464	Tcell	GSE72056
						GSM1853469	Tcell	GSE72056
						GSM1853473	Tcell	GSE72056
						GSM1853474	Tcell	GSE72056
						GSM1853476	Tcell	GSE72056
						GSM1853477	Tcell	GSE72056
						GSM1853480	Tcell	GSE72056
						GSM1853483	Tcell	GSE72056
						GSM1853491	Tcell	GSE72056
						GSM1853492	Tcell	GSE72056
						GSM1853493	Tcell	GSE72056
						GSM1853494	Tcell	GSE72056
						GSM1853497	Tcell	GSE72056
						GSM1853500	Tcell	GSE72056
						GSM1853501	Tcell	GSE72056
						GSM1853503	Tcell	GSE72056
						GSM1853504	Tcell	GSE72056
						GSM1853506	Tcell	GSE72056
						GSM1853507	Tcell	GSE72056
						GSM1853510	Tcell	GSE72056
						GSM1853515	Tcell	GSE72056
						GSM1853516	Tcell	GSE72056
						GSM1853519	Tcell	GSE72056
						GSM1853520	Tcell	GSE72056
						GSM1853521	Tcell	GSE72056
						GSM1853523	Tcell	GSE72056
						GSM1853524	Tcell	GSE72056
						GSM1853525	Tcell	GSE72056
						GSM1853526	Tcell	GSE72056
						GSM1853530	Tcell	GSE72056
						GSM1853543	Tcell	GSE72056
						GSM1853546	Tcell	GSE72056
						GSM1853550	Tcell	GSE72056
						GSM1853554	Tcell	GSE72056
						GSM1853559	Tcell	GSE72056
						GSM1853569	Tcell	GSE72056
						GSM1853574	Tcell	GSE72056
						GSM1853585	Tcell	GSE72056
						GSM1853588	Tcell	GSE72056
						GSM1853590	Tcell	GSE72056
						GSM1853592	Tcell	GSE72056
						GSM1853604	Tcell	GSE72056
						GSM1853608	Tcell	GSE72056
						GSM1853611	Tcell	GSE72056
						GSM1853612	Tcell	GSE72056
						GSM1853614	Tcell	GSE72056
						GSM1853615	Tcell	GSE72056
						GSM1853620	Tcell	GSE72056
						GSM1853622	Tcell	GSE72056
						GSM1853623	Tcell	GSE72056
						GSM1853628	Tcell	GSE72056
						GSM1853631	Tcell	GSE72056
						GSM1853633	Tcell	GSE72056
						GSM1853634	Tcell	GSE72056
						GSM1853635	Tcell	GSE72056
						GSM1853638	Tcell	GSE72056
						GSM1853639	Tcell	GSE72056
						GSM1853642	Tcell	GSE72056
						GSM1853643	Tcell	GSE72056
[truncated: 766 more rows]
