# Supplementary material for: A Computational Approach Identifies Immunogenic Features of Prognosis in Human Cancers
Source: Front Immunol. 2018 Dec 21;9:3017. doi: 10.3389/fimmu.2018.03017 (PMC6308325; doi:10.3389/fimmu.2018.03017)
Supplement: Supplementary file 3 [file Table_2.XLSX]

## Sheet: Supplementary Table 2 
Table S2. List of chemoattractant genes specific to each immune cell-type.
List of genes identified as chemoattractants were put together as a signature and expression score of the signature was determined and correlated with each of the immune cell-type.
CD8	CXCL9	CXCL10	CXCL11	CCL5	MIP3	CCL3	CCL4
CD4	MIP3	CXCL11	CXCL10	CXCL9	CCL3	CCL5	NA
Neutrophils	CXCL2	CCL3	IL8	CCL4	CXCL9	CXCL10	CXCL11	CCL17	CXCL1	CXCL5
Bcells	CXCL12	CXCL13	CCL19	CCL21	CCL25	CCL20	CCL3	NA	NA	NA
Nkcell	CCL20	CCL8	CCL7	CCL13	CCL4	CXCL12	CCL5	IL8	CXCR3	CXCL9	CXCL10	CX3CL1	IFNG
Treg	CCL20	CCL19	CCL21	CCL3	CCL4	CCL5	CCL17	CCL1	CCL22	CCL28
Monocytes	MIF	NA	IL8	CCL2	CCL8	CCL7	CCL13	CCL12	CX3CL1	CCL7
Macrophages	CXCL14 CCL20 CCL4
