# Supplementary material for: A Computational Approach Identifies Immunogenic Features of Prognosis in Human Cancers
Source: Front Immunol. 2018 Dec 21;9:3017. doi: 10.3389/fimmu.2018.03017 (PMC6308325; doi:10.3389/fimmu.2018.03017)
Supplement: Supplementary file 4 [file Table_3.XLSX]

## Sheet: Supplementary Table 3
Table S3. Association between genetic alterations and immune cell infiltration.
Significant genetic alterations in oncogenes and tumor suppressor genes were associated with enrichment or depletion of specific immune cell-types in tumors from different cancers.
Cell Type	Cancer	# of TCGA Samples	Chr	Pos	Ref	Alt	Gene	VariantClass	CDNA_CHG	AA_CHG	ENS_TRANS_ID	P value	Samples havingMutation Median Score	Samples not having mutation/ Median Score	Infiltration status
B-cell	PAAD	17	chr16	24807239	CA	C	TNRC6A	Frame_Shift_Del	c.3541delA	p.Arg1183GlyfsTer7	ENST00000395799	0.00596085	0.043415	-0.0263296	Enriched
B-cell	PAAD	30	chr4	46060357	CA	C	GABRG1	Frame_Shift_Del	c.792delT	p.Phe264LeufsTer3	ENST00000295452	0.00719999	0.00119766	-0.026722	Enriched
B-cell	STAD	40	chr17	56435160	AC	A	RNF43	Frame_Shift_Del	c.1976delG	p.Gly659ValfsTer41	ENST00000584437	0.0020675	-0.0252153	-0.00536811	Depleted
B-cell	STAD	43	chr2	148683685	TA	T	ACVR2A	Frame_Shift_Del	c.1303delA	p.Lys437ArgfsTer5	ENST00000241416	0.00786668	-0.0289012	-0.00546968	Depleted
B-cell	PAAD	18	chr16	3119304	A	AG	IL32	Frame_Shift_Ins	c.515_516insG	p.Asp172GlufsTer12	ENST00000525643	0.00706654	0.0166422	-0.026722	Enriched
B-cell	PAAD	26	chr9	35906583	T	A	HRCT1	Missense_Mutation	c.299T>A	p.Leu100His	ENST00000354323	0.00481623	-0.00427404	-0.026722	Enriched
B-cell	SKCM	57	chr1	115256529	T	C	NRAS	Missense_Mutation	c.182A>G	p.Gln61Arg	ENST00000369535	0.000628741	0.0510433	0.081888	Depleted
B-cell	THCA	32	chr1	115256529	T	C	NRAS	Missense_Mutation	c.182A>G	p.Gln61Arg	ENST00000369535	0.00715065	-0.0660112	-0.0556841	Depleted
CD4	PAAD	24	chr1	150530505	TG	T	ADAMTSL4	Frame_Shift_Del	c.2263delG	p.Gly757ValfsTer62	ENST00000271643	0.000840188	0.116149	0.0607613	Enriched
CD4	PAAD	10	chr16	67963918	GT	G	CTRL	Frame_Shift_Del	c.713delA	p.Asn238ThrfsTer24	ENST00000574481	0.00256694	0.151984	0.0640911	Enriched
CD4	PAAD	23	chr2	38178782	AT	A	RMDN2	Frame_Shift_Del	c.425delT	p.Phe144LeufsTer13	ENST00000234195	0.00245752	0.127835	0.0620124	Enriched
CD4	PAAD	30	chr4	46060357	CA	C	GABRG1	Frame_Shift_Del	c.792delT	p.Phe264LeufsTer3	ENST00000295452	0.00769182	0.101875	0.0640911	Enriched
CD4	COAD	25	chr7	140453136	A	T	BRAF	Missense_Mutation	c.1799T>A	p.Val600Glu	ENST00000288602	0.00193067	0.0398448	0.000342404	Enriched
CD4	HNSC	11	chr17	39274087	G	C	KRTAP4-11	Missense_Mutation	c.481C>G	p.Leu161Val	ENST00000391413	0.00516342	0.152942	0.111086	Enriched
CD4	HNSC	27	chr3	178936091	G	A	PIK3CA	Missense_Mutation	c.1633G>A	p.Glu545Lys	ENST00000263967	0.00629977	0.150933	0.109772	Enriched
CD4	KIRP	35	chr17	15457087	C	T	TVP23C	Missense_Mutation	c.152G>A	p.Cys51Tyr	ENST00000225576	0.00553214	0.154694	0.122985	Enriched
CD4	LGG	11	chr14	32561296	T	C	ARHGAP5	Missense_Mutation	c.1421T>C	p.Val474Ala	ENST00000345122	0.00473882	0.0337221	0.0676388	Depleted
CD4	LGG	12	chr17	15517284	G	C	RP11-385D13.1	Missense_Mutation	c.1664C>G	p.Ala555Gly	ENST00000455584	0.00212365	-0.0477692	0.0700305	Depleted
CD4	LGG	12	chr2	209113113	G	C	IDH1	Missense_Mutation	c.394C>G	p.Arg132Gly	ENST00000415913	0.00247296	-0.0844343	0.0700305	Depleted
CD4	LGG	11	chr2	96593025	C	T	ANKRD36C	Missense_Mutation	c.1876G>A	p.Asp626Asn	ENST00000456556	0.00391944	-0.00629261	0.0676388	Depleted
CD4	LUAD	21	chr7	55259515	T	G	EGFR	Missense_Mutation	c.2573T>G	p.Leu858Arg	ENST00000275493	0.00062813	0.0775575	0.049108	Enriched
CD4	PAAD	28	chr12	25398285	C	G	KRAS	Missense_Mutation	c.34G>C	p.Gly12Arg	ENST00000256078	0.000280228	0.107538	0.0609917	Enriched
CD4	PRAD	21	chr22	29091840	T	C	CHEK2	Missense_Mutation	c.1246A>G	p.Lys416Glu	ENST00000382580	0.00256546	0.127803	0.152567	Depleted
CD4	SARC	18	chr12	53298675	A	C	KRT8	Missense_Mutation	c.175T>G	p.Ser59Ala	ENST00000552150	0.00310774	0.0131502	-0.0603573	Enriched
CD4	SARC	15	chrX	64956743	A	G	MSN	Missense_Mutation	c.1046A>G	p.Glu349Gly	ENST00000360270	0.00329119	-0.0242343	-0.0585269	Enriched
CD4	THCA	299	chr7	140453136	A	T	BRAF	Missense_Mutation	c.1799T>A	p.Val600Glu	ENST00000288602	2.09e-12	0.0778511	0.118911	Depleted
CD8	COAD	11	chr16	88599700	CT	C	ZFPM1	Frame_Shift_Del	c.1335delT	p.Leu446TrpfsTer352	ENST00000319555	0.00715913	-0.0777717	-0.110953	Enriched
CD8	COAD	19	chr17	56435160	AC	A	RNF43	Frame_Shift_Del	c.1976delG	p.Gly659ValfsTer41	ENST00000584437	0.00069518	-0.0408172	-0.112022	Enriched
CD8	COAD	12	chr3	51417603	AC	A	DOCK3	Frame_Shift_Del	c.5549delC	p.Pro1852GlnfsTer45	ENST00000266037	0.000122561	-0.0169398	-0.111641	Enriched
CD8	PAAD	30	chr4	46060357	CA	C	GABRG1	Frame_Shift_Del	c.792delT	p.Phe264LeufsTer3	ENST00000295452	0.00383288	-0.0632877	-0.111261	Enriched
CD8	COAD	11	chr18	56887507	C	A	GRP	Missense_Mutation	c.10C>A	p.Arg4Ser	ENST00000256857	0.00705623	-0.0586432	-0.109547	Enriched
CD8	COAD	11	chr19	58879976	C	T	ZNF837	Missense_Mutation	c.724G>A	p.Ala242Thr	ENST00000427624	0.00479529	-0.0947202	-0.108765	Enriched
CD8	COAD	10	chr2	239050033	C	T	KLHL30	Missense_Mutation	c.638C>T	p.Ala213Val	ENST00000409223	0.00154218	-0.0720858	-0.111641	Enriched
CD8	COAD	12	chr20	590542	C	G	TCF15	Missense_Mutation	c.340G>C	p.Val114Leu	ENST00000246080	0.00670751	-0.0953664	-0.110264	Enriched
CD8	COAD	25	chr7	140453136	A	T	BRAF	Missense_Mutation	c.1799T>A	p.Val600Glu	ENST00000288602	0.00283255	-0.0326425	-0.112022	Enriched
CD8	LGG	373	chr2	209113112	C	T	IDH1	Missense_Mutation	c.395G>A	p.Arg132His	ENST00000415913	1.96e-06	-0.242138	-0.221852	Depleted
CD8	LGG	11	chr2	96593000	A	G	ANKRD36C	Missense_Mutation	c.1901T>C	p.Ile634Thr	ENST00000456556	0.00634413	-0.247507	-0.237555	Depleted
CD8	PAAD	63	chr12	25398284	C	T	KRAS	Missense_Mutation	c.35G>A	p.Gly12Asp	ENST00000256078	0.00621645	-0.0771634	-0.115576	Enriched
CD8	ESCA	15	chr1	203821508	C	G	ZC3H11A	Nonsense_Mutation	c.2414C>G	p.Ser805Ter	ENST00000545588	0.00705328	-0.126575	-0.13808	Enriched
Macrophage	PAAD	18	chr2	196788373	AT	A	DNAH7	Frame_Shift_Del	c.3770delA	p.Asn1257IlefsTer11	ENST00000312428	0.00230604	0.171029	0.126995	Enriched
Macrophage	STAD	18	chr19	49850472	TG	T	TEAD2	Frame_Shift_Del	c.895delC	p.His299MetfsTer12	ENST00000598810	0.00761659	0.072636	0.0872713	Depleted
Macrophage	STAD	31	chr3	51417603	AC	A	DOCK3	Frame_Shift_Del	c.5549delC	p.Pro1852GlnfsTer45	ENST00000266037	0.00965504	0.0758112	0.0870025	Depleted
Macrophage	STAD	20	chr5	79970914	CA	C	MSH3	Frame_Shift_Del	c.1141delA	p.Lys383ArgfsTer32	ENST00000265081	0.00562069	0.0941258	0.0865383	Enriched
Macrophage	STAD	31	chr17	56386383	C	CT	BZRAP1	Frame_Shift_Ins	c.4249dupA	p.Ser1417LysfsTer40	ENST00000343736	0.00918523	0.0727362	0.0866885	Depleted
Macrophage	ACC	10	chr19	15133926	C	A	CCDC105	Missense_Mutation	c.1495C>A	p.Pro499Thr	ENST00000292574	0.0012855	0.33862	0.237837	Enriched
Macrophage	LGG	373	chr2	209113112	C	T	IDH1	Missense_Mutation	c.395G>A	p.Arg132His	ENST00000415913	0.00199348	0.0991076	0.120037	Depleted
Macrophage	PAAD	11	chr17	45214623	G	A	CDC27	Missense_Mutation	c.1826C>T	p.Ala609Val	ENST00000531206	0.00276534	0.155623	0.128001	Enriched
Macrophage	PAAD	12	chr2	207025358	A	G	EEF1B2	Missense_Mutation	c.127A>G	p.Ser43Gly	ENST00000392222	0.00543824	0.169873	0.127306	Enriched
Macrophage	STAD	20	chr1	204588700	C	G	LRRN2	Missense_Mutation	c.421G>C	p.Ala141Pro	ENST00000367175	0.00245575	0.064089	0.0867337	Depleted
Macrophage	STAD	29	chr12	52822136	C	G	KRT75	Missense_Mutation	c.1286G>C	p.Arg429Pro	ENST00000252245	0.00428028	0.0654954	0.0870025	Depleted
Macrophage	STAD	11	chr17	7578406	C	T	TP53	Missense_Mutation	c.524G>A	p.Arg175His	ENST00000269305	0.00939376	0.0684369	0.0870025	Depleted
Macrophage	STAD	29	chr5	137503739	G	A	BRD8	Missense_Mutation	c.671C>T	p.Ser224Phe	ENST00000254900	0.0047022	0.0654954	0.0870025	Depleted
Macrophage	THCA	13	chr20	29625877	G	A	FRG1B	Missense_Mutation	c.121G>A	p.Ala41Thr	ENST00000278882	0.00421726	0.192624	0.16305	Enriched
Macrophage	THCA	12	chr20	29625941	A	T	FRG1B	Missense_Mutation	c.185A>T	p.Asp62Val	ENST00000278882	0.00355599	0.212335	0.163137	Enriched
Macrophage	THCA	21	chr22	29091840	T	C	CHEK2	Missense_Mutation	c.1246A>G	p.Lys416Glu	ENST00000382580	0.00186798	0.162962	0.164534	Depleted
Macrophage	THCA	299	chr7	140453136	A	T	BRAF	Missense_Mutation	c.1799T>A	p.Val600Glu	ENST00000288602	0.00507282	0.151776	0.181815	Depleted
Macrophage	GBM	10	chr9	463655	C	A	DOCK8	Nonsense_Mutation	c.6207C>A	p.Tyr2069Ter	ENST00000453981	0.00774832	0.0715038	0.123582	Depleted
Monocyte	STAD	17	chr1	27621107	TG	T	WDTC1	Frame_Shift_Del	c.861delG	p.Glu290AsnfsTer8	ENST00000361771	0.00658099	0.155934	0.166662	Depleted
Monocyte	STAD	36	chr1	6257784	CT	C	RPL22	Frame_Shift_Del	c.44delA	p.Lys15ArgfsTer5	ENST00000234875	0.00140356	0.156193	0.167024	Depleted
Monocyte	STAD	24	chr11	55653609	TA	T	TRIM51	Frame_Shift_Del	c.423delA	p.Met144CysfsTer15	ENST00000449290	0.00250862	0.135028	0.167549	Depleted
Monocyte	STAD	14	chr11	62649528	TA	T	SLC3A2	Frame_Shift_Del	c.895delA	p.Lys301ArgfsTer31	ENST00000377891	0.00719806	0.142392	0.166299	Depleted
Monocyte	STAD	40	chr17	56435160	AC	A	RNF43	Frame_Shift_Del	c.1976delG	p.Gly659ValfsTer41	ENST00000584437	8.93e-05	0.147385	0.168293	Depleted
Monocyte	STAD	43	chr2	148683685	TA	T	ACVR2A	Frame_Shift_Del	c.1303delA	p.Lys437ArgfsTer5	ENST00000241416	0.000156043	0.128622	0.167463	Depleted
Monocyte	STAD	16	chr2	203420129	GA	G	BMPR2	Frame_Shift_Del	c.1742delA	p.Asn583ThrfsTer44	ENST00000374580	0.00885159	0.144121	0.166299	Depleted
Monocyte	STAD	26	chr3	114058002	AG	A	ZBTB20	Frame_Shift_Del	c.2075delC	p.Pro692LeufsTer43	ENST00000474710	0.00168823	0.136734	0.168293	Depleted
Monocyte	STAD	31	chr3	51417603	AC	A	DOCK3	Frame_Shift_Del	c.5549delC	p.Pro1852GlnfsTer45	ENST00000266037	0.00776004	0.155934	0.166238	Depleted
Monocyte	STAD	17	chr5	145886722	CA	C	TCERG1	Frame_Shift_Del	c.2863delA	p.Lys957ArgfsTer17	ENST00000296702	0.00120905	0.112451	0.167201	Depleted
Monocyte	STAD	13	chr6	163899919	TA	T	QKI	Frame_Shift_Del	c.394delA	p.Lys134ArgfsTer14	ENST00000361752	0.00586925	0.12977	0.166662	Depleted
Monocyte	BLCA	29	chr4	1803568	C	G	FGFR3	Missense_Mutation	c.746C>G	p.Ser249Cys	ENST00000340107	0.0017878	0.049676	0.11303	Depleted
Monocyte	HNSC	11	chr2	96593000	A	G	ANKRD36C	Missense_Mutation	c.1901T>C	p.Ile634Thr	ENST00000456556	0.00604159	0.0483752	0.11547	Depleted
Monocyte	KIRP	35	chr17	15457087	C	T	TVP23C	Missense_Mutation	c.152G>A	p.Cys51Tyr	ENST00000225576	0.000166631	0.107536	0.0839634	Enriched
Monocyte	LGG	11	chr14	32561296	T	C	ARHGAP5	Missense_Mutation	c.1421T>C	p.Val474Ala	ENST00000345122	0.00515438	0.347043	0.283072	Enriched
Monocyte	LGG	10	chr14	32561340	G	A	ARHGAP5	Missense_Mutation	c.1465G>A	p.Glu489Lys	ENST00000345122	0.00647636	0.343475	0.283072	Enriched
Monocyte	SKCM	19	chr1	115256529	T	A	NRAS	Missense_Mutation	c.182A>T	p.Gln61Leu	ENST00000369535	0.00750988	0.0655352	0.142954	Depleted
Monocyte	SKCM	207	chr7	140453136	A	T	BRAF	Missense_Mutation	c.1799T>A	p.Val600Glu	ENST00000288602	6.54e-07	0.162805	0.11802	Enriched
Monocyte	STAD	29	chr9	70993145	A	G	PGM5	Missense_Mutation	c.292A>G	p.Ile98Val	ENST00000396396	0.0027179	0.156452	0.167201	Depleted
Monocyte	THCA	299	chr7	140453136	A	T	BRAF	Missense_Mutation	c.1799T>A	p.Val600Glu	ENST00000288602	5.46e-20	0.0620229	0.00591869	Enriched
Neutrophil	STAD	31	chr17	56386383	C	CT	BZRAP1	Frame_Shift_Ins	c.4249dupA	p.Ser1417LysfsTer40	ENST00000343736	0.000889167	-0.0859218	-0.0519609	Depleted
Neutrophil	BRCA	19	chr17	7578406	C	T	TP53	Missense_Mutation	c.524G>A	p.Arg175His	ENST00000269305	0.00247519	-0.140816	-0.165921	Enriched
Neutrophil	LUAD	69	chr12	25398285	C	A	KRAS	Missense_Mutation	c.34G>T	p.Gly12Cys	ENST00000256078	0.000443913	-0.102961	-0.0993495	Depleted
Neutrophil	PAAD	11	chr11	1258389	T	G	MUC5B	Missense_Mutation	c.3292T>G	p.Ser1098Ala	ENST00000529681	0.00326238	-0.00071267	-0.0432771	Enriched
Neutrophil	PAAD	44	chr12	25398284	C	A	KRAS	Missense_Mutation	c.35G>T	p.Gly12Val	ENST00000256078	0.00463604	-0.0243646	-0.0435652	Enriched
Neutrophil	PAAD	28	chr12	25398285	C	G	KRAS	Missense_Mutation	c.34G>C	p.Gly12Arg	ENST00000256078	0.0047212	-0.0298814	-0.0379549	Enriched
Neutrophil	SARC	14	chr3	49395482	G	C	GPX1	Missense_Mutation	c.230C>G	p.Pro77Arg	ENST00000419783	0.00118226	-0.0932298	-0.15838	Enriched
Neutrophil	STAD	29	chr12	52822136	C	G	KRT75	Missense_Mutation	c.1286G>C	p.Arg429Pro	ENST00000252245	0.00056147	-0.0860684	-0.0505979	Depleted
Neutrophil	STAD	11	chr2	179634421	T	G	TTN	Missense_Mutation	c.8887A>C	p.Thr2963Pro	ENST00000589042	0.00991873	-0.0859218	-0.0523383	Depleted
Neutrophil	STAD	29	chr5	137503739	G	A	BRD8	Missense_Mutation	c.671C>T	p.Ser224Phe	ENST00000254900	0.0020167	-0.0738814	-0.0523383	Depleted
Neutrophil	THCA	32	chr1	115256529	T	C	NRAS	Missense_Mutation	c.182A>G	p.Gln61Arg	ENST00000369535	0.000434425	-0.158151	-0.112424	Depleted
Neutrophil	THCA	14	chr11	533874	T	C	HRAS	Missense_Mutation	c.182A>G	p.Gln61Arg	ENST00000451590	0.00614628	-0.1628	-0.113442	Depleted
Neutrophil	THCA	299	chr7	140453136	A	T	BRAF	Missense_Mutation	c.1799T>A	p.Val600Glu	ENST00000288602	9.37e-22	-0.102738	-0.133947	Enriched
Neutrophils	PAAD	31	chr1	237024473	CA	C	MTR	Frame_Shift_Del	c.2093delA	p.Lys700AsnfsTer8	ENST00000366577	0.00836751	-0.0128602	-0.041394	Enriched
NK	COAD	19	chr17	56435160	AC	A	RNF43	Frame_Shift_Del	c.1976delG	p.Gly659ValfsTer41	ENST00000584437	0.000191614	-0.173136	-0.221982	Enriched
NK	PAAD	11	chr3	46306947	GT	G	CCR3	Frame_Shift_Del	c.362delT	p.Phe122LeufsTer24	ENST00000545097	0.00179783	-0.224095	-0.244479	Enriched
NK	COAD	12	chr1	155178782	A	T	MTX1	Missense_Mutation	c.187A>T	p.Thr63Ser	ENST00000368376	0.0052155	-0.194346	-0.22096	Enriched
NK	COAD	17	chr10	17659149	C	T	PTPLA	Missense_Mutation	c.190G>A	p.Glu64Lys	ENST00000361271	0.00584348	-0.212417	-0.219295	Enriched
NK	COAD	10	chr17	3627473	C	T	GSG2	Missense_Mutation	c.244C>T	p.Arg82Cys	ENST00000325418	0.00909863	-0.19766	-0.220947	Enriched
NK	COAD	11	chr18	56887507	C	A	GRP	Missense_Mutation	c.10C>A	p.Arg4Ser	ENST00000256857	0.00916105	-0.179441	-0.220953	Enriched
NK	COAD	25	chr7	140453136	A	T	BRAF	Missense_Mutation	c.1799T>A	p.Val600Glu	ENST00000288602	0.000370834	-0.179441	-0.222484	Enriched
NK	THCA	299	chr7	140453136	A	T	BRAF	Missense_Mutation	c.1799T>A	p.Val600Glu	ENST00000288602	0.000449714	-0.247414	-0.233966	Depleted
Treg	PAAD	10	chr12	103695959	CG	C	C12orf42	Frame_Shift_Del	c.1009delC	p.Arg337AlafsTer19	ENST00000378113	0.00217572	-0.00593662	0.0137578	Depleted
Treg	PAAD	11	chr5	179149919	AT	A	CANX	Frame_Shift_Del	c.1298delT	p.Phe435LeufsTer12	ENST00000247461	0.00921989	0.00192493	0.0136409	Depleted
Treg	BLCA	29	chr4	1803568	C	G	FGFR3	Missense_Mutation	c.746C>G	p.Ser249Cys	ENST00000340107	0.000290425	-0.0602777	-0.0279291	Depleted
Treg	LGG	12	chrX	37028425	A	G	FAM47C	Missense_Mutation	c.1942A>G	p.Asn648Asp	ENST00000358047	0.00131665	-0.158948	-0.142756	Depleted
Treg	LUAD	37	chr12	25398284	C	A	KRAS	Missense_Mutation	c.35G>T	p.Gly12Val	ENST00000256078	2e-06	0.0151533	-0.0168486	Enriched
Treg	LUAD	20	chr12	25398284	C	T	KRAS	Missense_Mutation	c.35G>A	p.Gly12Asp	ENST00000256078	0.00504468	-0.00253315	-0.0156628	Enriched
Treg	LUAD	19	chr20	29625877	G	A	FRG1B	Missense_Mutation	c.121G>A	p.Ala41Thr	ENST00000278882	0.0038639	0.00181148	-0.0154158	Enriched
Treg	LUAD	10	chrX	37028425	A	G	FAM47C	Missense_Mutation	c.1942A>G	p.Asn648Asp	ENST00000358047	0.00966184	0.0150437	-0.0154574	Enriched
Treg	PAAD	11	chr6	30955025	G	A	MUC21	Missense_Mutation	c.1073G>A	p.Ser358Asn	ENST00000376296	0.00262495	-0.0198709	0.0155893	Depleted
Treg	THCA	32	chr1	115256529	T	C	NRAS	Missense_Mutation	c.182A>G	p.Gln61Arg	ENST00000369535	0.00614624	-0.0473318	-0.0236637	Depleted
Treg	THCA	299	chr7	140453136	A	T	BRAF	Missense_Mutation	c.1799T>A	p.Val600Glu	ENST00000288602	0.000322151	-0.0223451	-0.0298318	Enriched
