# Supplementary material for: A Computational Approach Identifies Immunogenic Features of Prognosis in Human Cancers
Source: Front Immunol. 2018 Dec 21;9:3017. doi: 10.3389/fimmu.2018.03017 (PMC6308325; doi:10.3389/fimmu.2018.03017)
Supplement: Supplementary file 6 [file Table_5.XLSX]

## Sheet: Supplementary table 5
Table S5. List of inflammation and suppression markers.
List of genes used as a signature for obtaining the inflammation and suppression scores from Chen and Mellman et al. (34)
Inflammation	IL1A	IL1B	IL23A	IL23R	IFNA1	IFNA10	IFNA13	IFNA14	IFNA16	IFNA17	IFNA2	IFNA21	IFNA4	IFNA5	IFNA6	IFNA7	IFNA8	IFNAR1	IFNAR2	IFNB1	IFNE	IFNG	IFNGR1	IFNGR2	IFNK	IFNW1	NOD1	NOD2
Suppression	IL10	IL17	IL13	PDL1	IL4	TGFB1	TGFB2	TGFB3
