# Supplementary material for: A Computational Approach Identifies Immunogenic Features of Prognosis in Human Cancers
Source: Front Immunol. 2018 Dec 21;9:3017. doi: 10.3389/fimmu.2018.03017 (PMC6308325; doi:10.3389/fimmu.2018.03017)
Supplement: Supplementary file 7 [file Table_6.XLSX]

## Sheet: Supplementary table 6
Table S6. Differentially expressed pathways in alive and dead subjects from cluster4.
Differentially regulated genes between the two groups were mapped to pathways using Reactome. List of upregulated and downregulated pathways are shown.
Downregulated pathways in alive patients
Pathway identifier	Pathway name	#Entities found	#Entities total	Entities ratio	Entities pValue	#Reactions found	#Reactions total	Reactions ratio	Species identifier	Species name	Submitted entities found	Mapped entities	Found reaction identifiers
R-HSA-5683826	Surfactant metabolism	8	52	0.00384843	5.8e-08	20	27	0.00248527	9606	Homo sapiens	SFTPB;SFTPA2;SFTPC;SFTPD		R-HSA-5686359;R-HSA-5687284;R-HSA-5685296;R-HSA-5685649;R-HSA-5685201;R-HSA-5684862;R-HSA-5686335;R-HSA-5683836;R-HSA-5686301;R-HSA-5685208;R-HSA-6791016;R-HSA-5683879;R-HSA-5684868;R-HSA-8961021;R-HSA-5684864;R-HSA-5683840;R-HSA-5684865;R-HSA-5686286;R-HSA-5685902;R-HSA-5685290	1
R-HSA-5688890	Defective CSF2RA causes pulmonary surfactant metabolism dysfunction 4 (SMDP4)	4	8	0.000592	1.4e-06	1	1	9.2e-05	9606	Homo sapiens	SFTPB;SFTPA2;SFTPC;SFTPD		R-HSA-5688899	1
R-HSA-5688849	Defective CSF2RB causes pulmonary surfactant metabolism dysfunction 5 (SMDP5)	4	8	0.000592	1.4e-06	1	1	9.2e-05	9606	Homo sapiens	SFTPB;SFTPA2;SFTPC;SFTPD		R-HSA-5688884	1
R-HSA-211945	Phase I - Functionalization of compounds	14	300	0.0222025	1.66e-06	29	99	0.00911267	9606	Homo sapiens	CYP2C9;PTGIS;ADH1C;ADH1B;FMO3;CYP2E1;CYP7A1;FMO5;CYP3A7		R-HSA-139970;R-HSA-76416;R-HSA-76354;R-HSA-192065;R-HSA-211910;R-HSA-76496;R-HSA-76434;R-HSA-211991;R-HSA-211988;R-HSA-71707;R-HSA-211929;R-HSA-192157;R-HSA-76453;R-HSA-217255;R-HSA-212005;R-HSA-212004;R-HSA-76456;R-HSA-211882;R-HSA-217258;R-HSA-211881;R-HSA-76397;R-HSA-143468;R-HSA-211948;R-HSA-193709;R-HSA-192051;R-HSA-213175;R-HSA-193845;R-HSA-76475;R-HSA-211966	1
R-HSA-5683678	Defective ABCA3 causes pulmonary surfactant metabolism dysfunction type 3 (SMDP3)	4	9	0.000666	2.22e-06	1	1	9.2e-05	9606	Homo sapiens	SFTPB;SFTPA2;SFTPC;SFTPD		R-HSA-5683672	1
R-HSA-140877	Formation of Fibrin Clot (Clotting Cascade)	6	42	0.00310835	4.22e-06	28	53	0.0048785	9606	Homo sapiens	FGA;PROCR;F10;SERPIND1;F12;F5		R-HSA-5606996;R-HSA-140736;R-HSA-5607058;R-HSA-5607004;R-HSA-140686;R-HSA-5607002;R-HSA-158419;R-HSA-5591040;R-HSA-158164;R-HSA-5578883;R-HSA-158357;R-HSA-5591052;R-HSA-140696;R-HSA-140825;R-HSA-140700;R-HSA-158300;R-HSA-5603467;R-HSA-141026;R-HSA-140769;R-HSA-140842;R-HSA-140840;R-HSA-140777;R-HSA-158313;R-HSA-140851;R-HSA-141040;R-HSA-140599;R-HSA-140664;R-HSA-158137	1
R-HSA-140875	Common Pathway of Fibrin Clot Formation	5	25	0.00185021	5.52e-06	18	27	0.00248527	9606	Homo sapiens	FGA;PROCR;F10;SERPIND1;F5		R-HSA-141026;R-HSA-5606996;R-HSA-5607058;R-HSA-140842;R-HSA-5607004;R-HSA-140840;R-HSA-140686;R-HSA-5607002;R-HSA-140851;R-HSA-141040;R-HSA-5591040;R-HSA-140599;R-HSA-5578883;R-HSA-5591052;R-HSA-140664;R-HSA-140696;R-HSA-140700;R-HSA-5603467	1
R-HSA-211859	Biological oxidations	18	548	0.0405565	7.18e-06	37	186	0.0171208	9606	Homo sapiens	CYP2C9;PTGIS;ADH1C;ADH1B;UGT1A4;FMO3;CYP2E1;CYP7A1;FMO5;CYP3A7		R-HSA-139970;R-HSA-76416;R-HSA-76354;R-HSA-192065;R-HSA-211910;R-HSA-174916;R-HSA-159179;R-HSA-8941701;R-HSA-76496;R-HSA-174931;R-HSA-76434;R-HSA-211991;R-HSA-211988;R-HSA-159194;R-HSA-71707;R-HSA-211929;R-HSA-192157;R-HSA-5423664;R-HSA-76453;R-HSA-217255;R-HSA-212005;R-HSA-212004;R-HSA-76456;R-HSA-211882;R-HSA-217258;R-HSA-211881;R-HSA-5423672;R-HSA-76397;R-HSA-156526;R-HSA-143468;R-HSA-211948;R…	1
R-HSA-5686938	Regulation of TLR by endogenous ligand	5	31	0.00229426	1.54e-05	4	12	0.00110457	9606	Homo sapiens	FGA;SFTPA2;SFTPD;S100A9;S100A8		R-HSA-8870678;R-HSA-5432849;R-HSA-5432852;R-HSA-5432814	1
R-HSA-383280	Nuclear Receptor transcription pathway	7	84	0.0062167	2.15e-05	1	1	9.2e-05	9606	Homo sapiens	NR1I2		R-HSA-376419	1
R-HSA-5687613	Diseases associated with surfactant metabolism	4	18	0.00133215	3.32e-05	5	7	0.000644	9606	Homo sapiens	SFTPB;SFTPA2;SFTPC;SFTPD		R-HSA-5688884;R-HSA-5687875;R-HSA-5688899;R-HSA-5688377;R-HSA-5688025	1
R-HSA-5619084	ABC transporter disorders	7	102	0.00754885	7.23e-05	5	22	0.00202504	9606	Homo sapiens	SFTPB;ABCG5;SFTPA2;SFTPC;ABCB4;SFTPD;ABCB11		R-HSA-5678517;R-HSA-5678749;R-HSA-5679101;R-HSA-5683672;R-HSA-5679145	1
R-HSA-71384	Ethanol oxidation	4	28	0.00207223	0.00018	1	8	0.000736	9606	Homo sapiens	ADH1C;ADH1B		R-HSA-71707	1
R-HSA-5688354	Defective pro-SFTPC causes pulmonary surfactant metabolism dysfunction 2 (SMDP2) and respiratory distress syndrome (RDS)	2	2	0.000148	0.000187	1	1	9.2e-05	9606	Homo sapiens	SFTPB;SFTPC		R-HSA-5688377	1
R-HSA-5687868	Defective SFTPA2 causes idiopathic pulmonary fibrosis (IPF)	2	2	0.000148	0.000187	1	1	9.2e-05	9606	Homo sapiens	SFTPA2;SFTPD		R-HSA-5687875	1
R-HSA-432030	Transport of glycerol from adipocytes to the liver by Aquaporins	2	3	0.000222	0.000418	2	2	0.000184	9606	Homo sapiens	AQP9		R-HSA-432049;R-HSA-432074	1
R-HSA-217271	FMO oxidises nucleophiles	3	16	0.00118413	0.000555	3	3	0.000276	9606	Homo sapiens	FMO3;FMO5		R-HSA-139970;R-HSA-217255;R-HSA-217258	1
R-HSA-211981	Xenobiotics	5	74	0.00547661	0.000857	19	22	0.00202504	9606	Homo sapiens	CYP2C9;CYP2E1;CYP3A7		R-HSA-76416;R-HSA-76354;R-HSA-76453;R-HSA-211910;R-HSA-212005;R-HSA-212004;R-HSA-76456;R-HSA-211882;R-HSA-211881;R-HSA-76397;R-HSA-143468;R-HSA-211948;R-HSA-76434;R-HSA-211991;R-HSA-213175;R-HSA-211988;R-HSA-76475;R-HSA-211929;R-HSA-211966	1
R-HSA-432047	Passive transport by Aquaporins	3	21	0.00155417	0.00121094	6	8	0.000736	9606	Homo sapiens	AQP9;AQP4		R-HSA-507875;R-HSA-507873;R-HSA-507871;R-HSA-507870;R-HSA-507869;R-HSA-507868	1
R-HSA-140837	Intrinsic Pathway of Fibrin Clot Formation	3	24	0.0017762	0.00176954	6	18	0.00165685	9606	Homo sapiens	F10;SERPIND1;F12		R-HSA-158419;R-HSA-158164;R-HSA-158357;R-HSA-158313;R-HSA-158137;R-HSA-158300	1
R-HSA-156588	Glucuronidation	4	55	0.00407046	0.00219301	5	9	0.000828	9606	Homo sapiens	UGT1A4		R-HSA-174931;R-HSA-174916;R-HSA-159194;R-HSA-159179;R-HSA-8941701	1
R-HSA-6809371	Formation of the cornified envelope	6	137	0.0101391	0.0024004	10	27	0.00248527	9606	Homo sapiens	TGM1;KRT16;PI3;KRT6B		R-HSA-6810357;R-HSA-6811539;R-HSA-6814387;R-HSA-6810899;R-HSA-8942224;R-HSA-6814734;R-HSA-6810894;R-HSA-6814764;R-HSA-6814298;R-HSA-6810937	1
R-HSA-211897	Cytochrome P450 - arranged by substrate type	7	186	0.0137655	0.00247574	25	62	0.00570692	9606	Homo sapiens	CYP2C9;PTGIS;CYP2E1;CYP7A1;CYP3A7		R-HSA-76416;R-HSA-76354;R-HSA-192065;R-HSA-211910;R-HSA-76496;R-HSA-76434;R-HSA-211991;R-HSA-211988;R-HSA-211929;R-HSA-192157;R-HSA-76453;R-HSA-212005;R-HSA-212004;R-HSA-76456;R-HSA-211882;R-HSA-211881;R-HSA-76397;R-HSA-143468;R-HSA-211948;R-HSA-193709;R-HSA-192051;R-HSA-213175;R-HSA-193845;R-HSA-76475;R-HSA-211966	1
R-HSA-159763	Transport of gamma-carboxylated protein precursors from the endoplasmic reticulum to the Golgi apparatus	2	9	0.000666	0.00362139	2	9	0.000828	9606	Homo sapiens	F10;PROZ		R-HSA-163825;R-HSA-159757	1
R-HSA-190371	FGFR3b ligand binding and activation	2	10	0.00074	0.00444247	2	2	0.000184	9606	Homo sapiens	FGF9;FGF18		R-HSA-190385;R-HSA-190263	1
R-HSA-159782	Removal of aminoterminal propeptides from gamma-carboxylated proteins	2	10	0.00074	0.00444247	2	9	0.000828	9606	Homo sapiens	F10;PROZ		R-HSA-163798;R-HSA-159733	1
R-HSA-5365859	RA biosynthesis pathway	3	39	0.00288632	0.00682985	3	11	0.00101252	9606	Homo sapiens	ADH1C;ALDH1A2;RDH16;HSD17B6		R-HSA-5362564;R-HSA-5362518;R-HSA-5362522	1
R-HSA-193368	Synthesis of bile acids and bile salts via 7alpha-hydroxycholesterol	4	76	0.00562463	0.00683865	5	39	0.00358984	9606	Homo sapiens	PTGIS;BAAT;ABCB11;CYP7A1		R-HSA-193362;R-HSA-193491;R-HSA-192051;R-HSA-192312;R-HSA-192157	1
R-HSA-6799990	Metal sequestration by antimicrobial proteins	2	13	0.000962	0.00736592	2	5	0.00046	9606	Homo sapiens	S100A9;S100A8		R-HSA-6798528;R-HSA-6798474	1
R-HSA-1989781	PPARA activates gene expression	6	177	0.0130995	0.00816065	3	42	0.00386598	9606	Homo sapiens	ABCB4;CYP7A1;AGT		R-HSA-1989774;R-HSA-1989762;R-HSA-1989746	1
R-HSA-400206	Regulation of lipid metabolism by Peroxisome proliferator-activated receptor alpha (PPARalpha)	6	180	0.0133215	0.00881759	3	45	0.00414212	9606	Homo sapiens	ABCB4;CYP7A1;AGT		R-HSA-1989774;R-HSA-1989762;R-HSA-1989746	1
R-HSA-1250342	PI3K events in ERBB4 signaling	2	15	0.00111012	0.00968301	3	3	0.000276	9606	Homo sapiens	NRG4;EREG		R-HSA-1250370;R-HSA-1250353;R-HSA-1250372	1
R-HSA-159740	Gamma-carboxylation of protein precursors	2	15	0.00111012	0.00968301	2	9	0.000828	9606	Homo sapiens	F10;PROZ		R-HSA-159819;R-HSA-163820	1
R-HSA-168898	Toll-Like Receptors Cascades	6	184	0.0136175	0.00975146	7	161	0.0148196	9606	Homo sapiens	FGA;SFTPA2;SFTPD;S100A12;S100A9;S100A8		R-HSA-8870678;R-HSA-5432849;R-HSA-168166;R-HSA-168951;R-HSA-5432852;R-HSA-166041;R-HSA-5432814	1
R-HSA-5619115	Disorders of transmembrane transporters	7	245	0.018132	0.0106625	5	87	0.0080081	9606	Homo sapiens	SFTPB;ABCG5;SFTPA2;SFTPC;ABCB4;SFTPD;ABCB11		R-HSA-5678517;R-HSA-5678749;R-HSA-5679101;R-HSA-5683672;R-HSA-5679145	1
R-HSA-159854	Gamma-carboxylation, transport, and amino-terminal cleavage of proteins	2	16	0.00118413	0.0109475	6	27	0.00248527	9606	Homo sapiens	F10;PROZ		R-HSA-163825;R-HSA-163798;R-HSA-159733;R-HSA-159819;R-HSA-163820;R-HSA-159757	1
R-HSA-2219530	Constitutive Signaling by Aberrant PI3K in Cancer	4	89	0.00658674	0.0116809	1	2	0.000184	9606	Homo sapiens	FGF9;NRG4;FGF18;EREG		R-HSA-2400009	1
R-HSA-190375	FGFR2c ligand binding and activation	2	17	0.00125814	0.0122807	2	2	0.000184	9606	Homo sapiens	FGF9;FGF18		R-HSA-190258;R-HSA-190413	1
R-HSA-190322	FGFR4 ligand binding and activation	2	17	0.00125814	0.0122807	2	4	0.000368	9606	Homo sapiens	FGF9;FGF18		R-HSA-190326;R-HSA-190265	1
R-HSA-1839130	Signaling by activated point mutants of FGFR3	2	17	0.00125814	0.0122807	2	6	0.000552	9606	Homo sapiens	FGF9;FGF18		R-HSA-2012074;R-HSA-2012073	1
R-HSA-5654227	Phospholipase C-mediated cascade; FGFR3	2	18	0.00133215	0.0136811	3	3	0.000276	9606	Homo sapiens	FGF9;FGF18		R-HSA-5654148;R-HSA-5654224;R-HSA-5654222	1
R-HSA-8847993	ERBB2 Activates PTK6 Signaling	2	18	0.00133215	0.0136811	2	2	0.000184	9606	Homo sapiens	NRG4;EREG		R-HSA-8848005;R-HSA-8847995	1
R-HSA-190372	FGFR3c ligand binding and activation	2	18	0.00133215	0.0136811	2	4	0.000368	9606	Homo sapiens	FGF9;FGF18		R-HSA-190388;R-HSA-190261	1
R-HSA-391160	Signal regulatory protein family interactions	2	18	0.00133215	0.0136811	1	10	0.00092	9606	Homo sapiens	SFTPA2;SFTPD		R-HSA-391155	1
R-HSA-5654228	Phospholipase C-mediated cascade; FGFR4	2	19	0.00140616	0.0151473	3	3	0.000276	9606	Homo sapiens	FGF9;FGF18		R-HSA-5654151;R-HSA-5654163;R-HSA-5654169	1
R-HSA-6785631	ERBB2 Regulates Cell Motility	2	19	0.00140616	0.0151473	2	2	0.000184	9606	Homo sapiens	NRG4;EREG		R-HSA-6785636;R-HSA-6785648	1
R-HSA-190239	FGFR3 ligand binding and activation	2	19	0.00140616	0.0151473	4	6	0.000552	9606	Homo sapiens	FGF9;FGF18		R-HSA-190385;R-HSA-190263;R-HSA-190388;R-HSA-190261	1
R-HSA-1250347	SHC1 events in ERBB4 signaling	2	20	0.00148017	0.016678	4	4	0.000368	9606	Homo sapiens	NRG4;EREG		R-HSA-1250357;R-HSA-1250383;R-HSA-1250380;R-HSA-1250348	1
R-HSA-1963640	GRB2 events in ERBB2 signaling	2	20	0.00148017	0.016678	2	4	0.000368	9606	Homo sapiens	NRG4;EREG		R-HSA-1306969;R-HSA-1306972	1
R-HSA-189483	Heme degradation	2	20	0.00148017	0.016678	2	5	0.00046	9606	Homo sapiens	UGT1A4		R-HSA-159194;R-HSA-159179	1
R-HSA-1963642	PI3K events in ERBB2 signaling	2	22	0.00162818	0.0199273	2	7	0.000644	9606	Homo sapiens	NRG4;EREG		R-HSA-1306979;R-HSA-1250346	1
R-HSA-5668914	Diseases of metabolism	6	217	0.0160598	0.0202989	7	95	0.00874448	9606	Homo sapiens	SFTPB;SFTPA2;SFTPC;SFTPD;UGT1A4;FMO3		R-HSA-5688884;R-HSA-5602966;R-HSA-5687875;R-HSA-5688899;R-HSA-5688377;R-HSA-5688025;R-HSA-5604954	1
R-HSA-2168880	Scavenging of heme from plasma	4	106	0.00784488	0.0207369	12	12	0.00110457	9606	Homo sapiens	HPX;AMBP;HP;HPR		R-HSA-2168881;R-HSA-2168897;R-HSA-2168883;R-HSA-2168885;R-HSA-2230983;R-HSA-2168884;R-HSA-2168887;R-HSA-2168886;R-HSA-2230938;R-HSA-2168889;R-HSA-2168888;R-HSA-2203516	1
R-HSA-8957275	Post-translational protein phosphorylation	4	109	0.0080669	0.0226808	1	1	9.2e-05	9606	Homo sapiens	IGFBP1;FGA;SERPIND1;F5		R-HSA-8952289	1
R-HSA-192105	Synthesis of bile acids and bile salts	4	110	0.00814091	0.0233526	9	83	0.00763991	9606	Homo sapiens	PTGIS;BAAT;ABCB11;CYP7A1		R-HSA-193362;R-HSA-193491;R-HSA-192051;R-HSA-192065;R-HSA-191972;R-HSA-193845;R-HSA-192312;R-HSA-192157;R-HSA-193709	1
R-HSA-5654710	PI-3K cascade:FGFR3	2	24	0.0017762	0.0234181	6	7	0.000644	9606	Homo sapiens	FGF9;FGF18		R-HSA-5654709;R-HSA-5654643;R-HSA-5654640;R-HSA-5654641;R-HSA-5654705;R-HSA-5654637	1
R-HSA-6805567	Keratinization	6	225	0.0166519	0.0237078	17	34	0.0031296	9606	Homo sapiens	TGM1;KRT16;PI3;KRT6B		R-HSA-6805573;R-HSA-6806629;R-HSA-6814734;R-HSA-6810894;R-HSA-6814764;R-HSA-6805546;R-HSA-6806613;R-HSA-6810357;R-HSA-6811539;R-HSA-6814387;R-HSA-6810899;R-HSA-6806610;R-HSA-6809393;R-HSA-6809663;R-HSA-8942224;R-HSA-6814298;R-HSA-6810937	1
R-HSA-6811558	PI5P, PP2A and IER3 Regulate PI3K/AKT Signaling	4	112	0.00828893	0.0247324	1	7	0.000644	9606	Homo sapiens	FGF9;NRG4;FGF18;EREG		R-HSA-2316434	1
R-HSA-5654704	SHC-mediated cascade:FGFR3	2	25	0.00185021	0.0252508	4	4	0.000368	9606	Homo sapiens	FGF9;FGF18		R-HSA-5654646;R-HSA-5654647;R-HSA-5654625;R-HSA-5654634	1
R-HSA-5654221	Phospholipase C-mediated cascade; FGFR2	2	25	0.00185021	0.0252508	3	3	0.000276	9606	Homo sapiens	FGF9;FGF18		R-HSA-5654147;R-HSA-5654159;R-HSA-5654157	1
R-HSA-5654720	PI-3K cascade:FGFR4	2	25	0.00185021	0.0252508	6	7	0.000644	9606	Homo sapiens	FGF9;FGF18		R-HSA-5654662;R-HSA-5654659;R-HSA-5654717;R-HSA-5654669;R-HSA-5654714;R-HSA-5654667	1
R-HSA-5654719	SHC-mediated cascade:FGFR4	2	26	0.00192422	0.02714	4	4	0.000368	9606	Homo sapiens	FGF9;FGF18		R-HSA-5654423;R-HSA-5654428;R-HSA-5654426;R-HSA-5654425	1
R-HSA-5654706	FRS-mediated FGFR3 signaling	2	26	0.00192422	0.02714	8	9	0.000828	9606	Homo sapiens	FGF9;FGF18		R-HSA-5654631;R-HSA-5654628;R-HSA-5654416;R-HSA-5654623;R-HSA-5654413;R-HSA-5654408;R-HSA-5654409;R-HSA-5654633	1
R-HSA-190241	FGFR2 ligand binding and activation	2	26	0.00192422	0.02714	2	5	0.00046	9606	Homo sapiens	FGF9;FGF18		R-HSA-190258;R-HSA-190413	1
R-HSA-2033514	FGFR3 mutant receptor activation	2	26	0.00192422	0.02714	3	9	0.000828	9606	Homo sapiens	FGF9;FGF18		R-HSA-2077420;R-HSA-2012074;R-HSA-2012073	1
R-HSA-445717	Aquaporin-mediated transport	3	67	0.00495855	0.0284717	9	24	0.00220913	9606	Homo sapiens	AQP9;AQP4		R-HSA-507875;R-HSA-432067;R-HSA-507873;R-HSA-432049;R-HSA-507871;R-HSA-507870;R-HSA-507869;R-HSA-507868;R-HSA-432074	1
R-HSA-5688031	Defective pro-SFTPB causes pulmonary surfactant metabolism dysfunction 1 (SMDP1) and respiratory distress syndrome (RDS)	1	3	0.000222	0.0288851	1	1	9.2e-05	9606	Homo sapiens	SFTPB		R-HSA-5688025	1
R-HSA-190827	Transport of connexins along the secretory pathway	1	3	0.000222	0.0288851	1	2	0.000184	9606	Homo sapiens	GJB2		R-HSA-190698	1
R-HSA-190704	Oligomerization of connexins into connexons	1	3	0.000222	0.0288851	1	3	0.000276	9606	Homo sapiens	GJB2		R-HSA-190687	1
R-HSA-5654712	FRS-mediated FGFR4 signaling	2	27	0.00199822	0.0290845	8	9	0.000828	9606	Homo sapiens	FGF9;FGF18		R-HSA-5654422;R-HSA-5654663;R-HSA-5654418;R-HSA-5654658;R-HSA-5654655;R-HSA-5654653;R-HSA-5654651;R-HSA-5654664	1
R-HSA-194068	Bile acid and bile salt metabolism	4	120	0.00888099	0.0307381	10	94	0.00865243	9606	Homo sapiens	PTGIS;BAAT;ABCB11;CYP7A1		R-HSA-193362;R-HSA-193491;R-HSA-192051;R-HSA-192065;R-HSA-159431;R-HSA-191972;R-HSA-193845;R-HSA-192312;R-HSA-192157;R-HSA-193709	1
R-HSA-199418	Negative regulation of the PI3K/AKT network	4	120	0.00888099	0.0307381	1	10	0.00092	9606	Homo sapiens	FGF9;NRG4;FGF18;EREG		R-HSA-2316434	1
R-HSA-2219528	PI3K/AKT Signaling in Cancer	4	120	0.00888099	0.0307381	1	21	0.00193299	9606	Homo sapiens	FGF9;NRG4;FGF18;EREG		R-HSA-2400009	1
R-HSA-2033519	Activated point mutants of FGFR2	2	28	0.00207223	0.031083	6	10	0.00092	9606	Homo sapiens	FGF9;FGF18		R-HSA-2033486;R-HSA-2077421;R-HSA-2033474;R-HSA-2033472;R-HSA-2077424;R-HSA-2033488	1
R-HSA-6803157	Antimicrobial peptides	4	122	0.00902901	0.0323625	4	58	0.00533873	9606	Homo sapiens	PLA2G2A;PI3;S100A9;S100A8		R-HSA-6810724;R-HSA-8862771;R-HSA-6798528;R-HSA-6798474	1
R-HSA-5362517	Signaling by Retinoic Acid	3	71	0.00525459	0.0329542	3	21	0.00193299	9606	Homo sapiens	ADH1C;ALDH1A2;RDH16;HSD17B6		R-HSA-5362564;R-HSA-5362518;R-HSA-5362522	1
R-HSA-211999	CYP2E1 reactions	2	30	0.00222025	0.0352372	6	6	0.000552	9606	Homo sapiens	CYP2C9;CYP2E1		R-HSA-76416;R-HSA-76354;R-HSA-76434;R-HSA-76475;R-HSA-76397;R-HSA-143468	1
R-HSA-381426	Regulation of Insulin-like Growth Factor (IGF) transport and uptake by Insulin-like Growth Factor Binding Proteins (IGFBPs)	4	127	0.00939905	0.0366406	2	14	0.00128866	9606	Homo sapiens	IGFBP1;FGA;SERPIND1;F5		R-HSA-8952289;R-HSA-381487	1
R-HSA-5654695	PI-3K cascade:FGFR2	2	31	0.00229426	0.0373905	6	7	0.000644	9606	Homo sapiens	FGF9;FGF18		R-HSA-5654614;R-HSA-5654612;R-HSA-5654622;R-HSA-5654620;R-HSA-5654701;R-HSA-5654697	1
R-HSA-5579016	Defective UGT1A4 causes hyperbilirubinemia	1	4	0.000296	0.0383283	1	1	9.2e-05	9606	Homo sapiens	UGT1A4		R-HSA-5604954	1
R-HSA-5678771	Defective ABCB4 causes progressive familial intrahepatic cholestasis 3, intrahepatic cholestasis of pregnancy 3 and gallbladder disease 1	1	4	0.000296	0.0383283	1	1	9.2e-05	9606	Homo sapiens	ABCB4		R-HSA-5678749	1
R-HSA-5654699	SHC-mediated cascade:FGFR2	2	32	0.00236827	0.0395931	4	4	0.000368	9606	Homo sapiens	FGF9;FGF18		R-HSA-5654406;R-HSA-5654407;R-HSA-5654404;R-HSA-5654402	1
R-HSA-380994	ATF4 activates genes	2	32	0.00236827	0.0395931	1	7	0.000644	9606	Homo sapiens	IGFBP1		R-HSA-1791180	1
R-HSA-5654700	FRS-mediated FGFR2 signaling	2	33	0.00244227	0.0418439	8	9	0.000828	9606	Homo sapiens	FGF9;FGF18		R-HSA-5654615;R-HSA-5654608;R-HSA-5654399;R-HSA-5654607;R-HSA-5654605;R-HSA-5654397;R-HSA-5654618;R-HSA-5654603	1
R-HSA-1251985	Nuclear signaling by ERBB4	2	33	0.00244227	0.0418439	1	22	0.00202504	9606	Homo sapiens	NRG4;EREG		R-HSA-1251992	1
R-HSA-5654708	Downstream signaling of activated FGFR3	2	34	0.00251628	0.0441415	21	23	0.00211708	9606	Homo sapiens	FGF9;FGF18		R-HSA-5654646;R-HSA-5654647;R-HSA-5654709;R-HSA-5654643;R-HSA-5654224;R-HSA-5654640;R-HSA-5654416;R-HSA-5654641;R-HSA-5654705;R-HSA-5654623;R-HSA-5654631;R-HSA-5654148;R-HSA-5654628;R-HSA-5654625;R-HSA-5654222;R-HSA-5654637;R-HSA-5654413;R-HSA-5654634;R-HSA-5654408;R-HSA-5654409;R-HSA-5654633	1
R-HSA-5654732	Negative regulation of FGFR3 signaling	2	34	0.00251628	0.0441415	3	14	0.00128866	9606	Homo sapiens	FGF9;FGF18		R-HSA-5654679;R-HSA-5654565;R-HSA-5654730	1
R-HSA-193807	Synthesis of bile acids and bile salts via 27-hydroxycholesterol	2	34	0.00251628	0.0441415	2	12	0.00110457	9606	Homo sapiens	PTGIS;CYP7A1		R-HSA-191972;R-HSA-193845	1
R-HSA-114608	Platelet degranulation	4	137	0.0101391	0.0461322	1	11	0.00101252	9606	Homo sapiens	FGA;ORM1;F5		R-HSA-481007	1
R-HSA-5654716	Downstream signaling of activated FGFR4	2	35	0.00259029	0.0464851	21	23	0.00211708	9606	Homo sapiens	FGF9;FGF18		R-HSA-5654422;R-HSA-5654423;R-HSA-5654418;R-HSA-5654163;R-HSA-5654655;R-HSA-5654428;R-HSA-5654717;R-HSA-5654653;R-HSA-5654714;R-HSA-5654426;R-HSA-5654651;R-HSA-5654169;R-HSA-5654425;R-HSA-5654662;R-HSA-5654151;R-HSA-5654663;R-HSA-5654658;R-HSA-5654659;R-HSA-5654669;R-HSA-5654667;R-HSA-5654664	1
R-HSA-1250196	SHC1 events in ERBB2 signaling	2	35	0.00259029	0.0464851	4	6	0.000552	9606	Homo sapiens	NRG4;EREG		R-HSA-1250195;R-HSA-1250486;R-HSA-1963578;R-HSA-1250463	1
R-HSA-5654733	Negative regulation of FGFR4 signaling	2	35	0.00259029	0.0464851	3	14	0.00128866	9606	Homo sapiens	FGF9;FGF18		R-HSA-5654566;R-HSA-5654734;R-HSA-5654684	1
R-HSA-5579019	Defective FMO3 causes Trimethylaminuria (TMAU)	1	5	0.00037	0.0476803	1	1	9.2e-05	9606	Homo sapiens	FMO3		R-HSA-5602966	1
R-HSA-8863795	Downregulation of ERBB2 signaling	2	36	0.0026643	0.0488735	2	14	0.00128866	9606	Homo sapiens	NRG4;EREG		R-HSA-1963563;R-HSA-8863804	1
Pathway identifier	Pathway name	#Entities found	#Entities total	Entities ratio	Entities pValue	#Reactions found	#Reactions total	Reactions ratio	Species identifier	Species name	Submitted entities found	Mapped entities	Found reaction identifiers
R-HSA-452723	Transcriptional regulation of pluripotent stem cells	10	57	0.00421847	1.13e-08	32	35	0.00322165	9606	Homo sapiens	NR5A1;DPPA4;SALL4;ZSCAN10;NANOG;TDGF1		R-HSA-2972975;R-HSA-480515;R-HSA-2972968;R-HSA-2972965;R-HSA-452750;R-HSA-2972964;R-HSA-2972967;R-HSA-480204;R-HSA-2972966;R-HSA-2972960;R-HSA-2895778;R-HSA-2972962;R-HSA-480520;R-HSA-480470;R-HSA-452894;R-HSA-452958;R-HSA-452701;R-HSA-2972977;R-HSA-2972979;R-HSA-2972978;R-HSA-6800120;R-HSA-452838;R-HSA-452515;R-HSA-480685;R-HSA-452392;R-HSA-1112609;R-HSA-2972956;R-HSA-452338;R-HSA-2972952;R-HSA-…	1
R-HSA-2892247	POU5F1 (OCT4), SOX2, NANOG activate genes related to proliferation	6	21	0.00155417	6.46e-07	16	16	0.00147275	9606	Homo sapiens	DPPA4;SALL4;NANOG;TDGF1		R-HSA-2972975;R-HSA-480515;R-HSA-452515;R-HSA-452750;R-HSA-2972964;R-HSA-2972967;R-HSA-2972960;R-HSA-2972962;R-HSA-2972956;R-HSA-480470;R-HSA-452338;R-HSA-452958;R-HSA-480509;R-HSA-452701;R-HSA-2972978;R-HSA-6800120	1
R-HSA-202433	Generation of second messenger molecules	7	58	0.00429248	2.08e-05	8	17	0.0015648	9606	Homo sapiens	ZAP70;LCK;GRAP2;CD247;CD3E;CD3D		R-HSA-202241;R-HSA-202375;R-HSA-202245;R-HSA-202325;R-HSA-202331;R-HSA-202216;R-HSA-202248;R-HSA-213407	1
R-HSA-202430	Translocation of ZAP-70 to Immunological synapse	6	42	0.00310835	3.24e-05	4	4	0.000368	9606	Homo sapiens	ZAP70;LCK;CD247;CD3E;CD3D		R-HSA-8855381;R-HSA-202168;R-HSA-202344;R-HSA-202174	1
R-HSA-389948	PD-1 signaling	5	45	0.00333037	0.00047	3	4	0.000368	9606	Homo sapiens	LCK;CD247;CD3E;CD3D		R-HSA-389762;R-HSA-389759;R-HSA-389758	1
R-HSA-202427	Phosphorylation of CD3 and TCR zeta chains	5	45	0.00333037	0.00047	5	7	0.000644	9606	Homo sapiens	LCK;CD247;CD3E;CD3D		R-HSA-202291;R-HSA-202214;R-HSA-202165;R-HSA-202233;R-HSA-8852200	1
R-HSA-202403	TCR signaling	8	146	0.0108052	0.00114956	20	52	0.00478645	9606	Homo sapiens	ZAP70;TRAT1;LCK;GRAP2;CD247;CD3E;CD3D		R-HSA-202307;R-HSA-202241;R-HSA-202375;R-HSA-202214;R-HSA-202245;R-HSA-202216;R-HSA-202248;R-HSA-202344;R-HSA-8852200;R-HSA-202291;R-HSA-8855381;R-HSA-202165;R-HSA-202325;R-HSA-202331;R-HSA-202203;R-HSA-202233;R-HSA-202168;R-HSA-213407;R-HSA-202174;R-HSA-202365	1
R-HSA-388841	Costimulation by the CD28 family	6	98	0.00725281	0.00275663	14	34	0.0031296	9606	Homo sapiens	LCK;GRAP2;CD247;CD3E;CD3D		R-HSA-389381;R-HSA-389348;R-HSA-389158;R-HSA-389350;R-HSA-388833;R-HSA-388832;R-HSA-389762;R-HSA-388814;R-HSA-389352;R-HSA-389354;R-HSA-388829;R-HSA-388831;R-HSA-389759;R-HSA-389758	1
R-HSA-164944	Nef and signal transduction	2	9	0.000666	0.00725692	2	5	0.00046	9606	Homo sapiens	LCK;CD247		R-HSA-200954;R-HSA-164943	FALSE
R-HSA-164952	The role of Nef in HIV-1 replication and disease pathogenesis	3	29	0.00214624	0.00813834	6	20	0.00184094	9606	Homo sapiens	CD8B;LCK;CD247		R-HSA-182198;R-HSA-182186;R-HSA-182171;R-HSA-200954;R-HSA-167566;R-HSA-164943	FALSE
R-HSA-202424	Downstream TCR signaling	6	124	0.00917703	0.0084251	3	24	0.00220913	9606	Homo sapiens	LCK;TRAT1;CD247;CD3E;CD3D		R-HSA-202307;R-HSA-202203;R-HSA-202365	FALSE
R-HSA-629597	Highly calcium permeable nicotinic acetylcholine receptors	2	11	0.000814	0.0106446	2	2	0.000184	9606	Homo sapiens	CHRNA3;CHRNA2		R-HSA-629599;R-HSA-622326	FALSE
R-HSA-8939242	RUNX1 regulates transcription of genes involved in differentiation of keratinocytes	2	11	0.000814	0.0106446	1	8	0.000736	9606	Homo sapiens	CTSL2		R-HSA-8938108	FALSE
R-HSA-629594	Highly calcium permeable postsynaptic nicotinic acetylcholine receptors	2	13	0.000962	0.014599	2	2	0.000184	9606	Homo sapiens	CHRNA3;CHRNA2		R-HSA-629595;R-HSA-629596	FALSE
R-HSA-622323	Presynaptic nicotinic acetylcholine receptors	2	15	0.00111012	0.0190866	4	4	0.000368	9606	Homo sapiens	CHRNA3;CHRNA2		R-HSA-629599;R-HSA-622325;R-HSA-629588;R-HSA-622326	FALSE
R-HSA-375276	Peptide ligand-binding receptors	7	194	0.0143576	0.020198	10	73	0.00671944	9606	Homo sapiens	POMC;UTS2R;EDN3;PENK;MC5R;CCR9;CCL19		R-HSA-388596;R-HSA-5694082;R-HSA-388560;R-HSA-373074;R-HSA-388605;R-HSA-373071;R-HSA-443978;R-HSA-3296301;R-HSA-374298;R-HSA-445113	FALSE
R-HSA-181431	Acetylcholine binding and downstream events	2	17	0.00125814	0.0240754	6	6	0.000552	9606	Homo sapiens	CHRNA3;CHRNA2		R-HSA-629595;R-HSA-629596;R-HSA-629599;R-HSA-622325;R-HSA-629588;R-HSA-622326	FALSE
R-HSA-629602	Activation of Nicotinic Acetylcholine Receptors	2	17	0.00125814	0.0240754	6	6	0.000552	9606	Homo sapiens	CHRNA3;CHRNA2		R-HSA-629595;R-HSA-629596;R-HSA-629599;R-HSA-622325;R-HSA-629588;R-HSA-622326	FALSE
R-HSA-622327	Postsynaptic nicotinic acetylcholine receptors	2	17	0.00125814	0.0240754	4	4	0.000368	9606	Homo sapiens	CHRNA3;CHRNA2		R-HSA-629595;R-HSA-629596;R-HSA-622325;R-HSA-629588	FALSE
R-HSA-804914	Transport of fatty acids	2	18	0.00133215	0.026748	2	2	0.000184	9606	Homo sapiens	LCN12;SLC27A6		R-HSA-5229283;R-HSA-879585	FALSE
R-HSA-5579031	Defective ACTH causes Obesity and Pro-opiomelanocortinin deficiency (POMCD)	1	2	0.000148	0.0275895	1	1	9.2e-05	9606	Homo sapiens	POMC		R-HSA-5603251	FALSE
R-HSA-190840	Microtubule-dependent trafficking of connexons from Golgi to the plasma membrane	2	21	0.00155417	0.0354346	1	2	0.000184	9606	Homo sapiens	TUBB8;TUBA3D		R-HSA-190520	FALSE
R-HSA-190872	Transport of connexons to the plasma membrane	2	22	0.00162818	0.0385411	1	3	0.000276	9606	Homo sapiens	TUBB8;TUBA3D		R-HSA-190520	FALSE
R-HSA-164938	Nef-mediates down modulation of cell surface receptors by recruiting them to clathrin adapters	2	22	0.00162818	0.0385411	4	15	0.00138071	9606	Homo sapiens	CD8B;LCK		R-HSA-182198;R-HSA-182186;R-HSA-182171;R-HSA-167566	FALSE
R-HSA-5619087	Defective SLC12A3 causes Gitelman syndrome (GS)	1	3	0.000222	0.0410989	1	1	9.2e-05	9606	Homo sapiens	SLC12A3		R-HSA-5623705	FALSE
R-HSA-5619101	Variant SLC6A20 contributes towards hyperglycinuria (HG) and iminoglycinuria (IG)	1	3	0.000222	0.0410989	1	1	9.2e-05	9606	Homo sapiens	SIT1		R-HSA-5660694	FALSE
R-HSA-5660686	Variant SLC6A20 contributes towards hyperglycinuria (HG) and iminoglycinuria (IG)	1	3	0.000222	0.0410989	1	1	9.2e-05	9606	Homo sapiens	SIT1		R-HSA-5660694	FALSE
R-HSA-5619096	Defective SLC5A5 causes thyroid dyshormonogenesis 1 (TDH1)	1	3	0.000222	0.0410989	1	1	9.2e-05	9606	Homo sapiens	SLC5A5		R-HSA-5658195	FALSE
R-HSA-5619058	Defective SLCO1B3 causes hyperbilirubinemia, Rotor type (HBLRR)	1	4	0.000296	0.0544217	1	1	9.2e-05	9606	Homo sapiens	ALB		R-HSA-5661198	FALSE
R-HSA-5619110	Defective SLCO1B1 causes hyperbilirubinemia, Rotor type (HBLRR)	1	4	0.000296	0.0544217	1	1	9.2e-05	9606	Homo sapiens	ALB		R-HSA-5661184	FALSE
R-HSA-209968	Thyroxine biosynthesis	2	27	0.00199822	0.055504	6	11	0.00101252	9606	Homo sapiens	TPO;SLC5A5		R-HSA-350901;R-HSA-209840;R-HSA-209815;R-HSA-209910;R-HSA-209973;R-HSA-209925	FALSE
R-HSA-202040	G-protein activation	2	30	0.00222025	0.0667124	5	6	0.000552	9606	Homo sapiens	POMC;GNG13		R-HSA-167408;R-HSA-167429;R-HSA-167419;R-HSA-167433;R-HSA-112271	FALSE
R-HSA-400042	Adrenaline,noradrenaline inhibits insulin secretion	2	32	0.00236827	0.0745644	4	6	0.000552	9606	Homo sapiens	CACNA2D2;GNG13		R-HSA-400037;R-HSA-400097;R-HSA-400046;R-HSA-400092	FALSE
R-HSA-198933	Immunoregulatory interactions between a Lymphoid and a non-Lymphoid cell	8	316	0.0233866	0.0777462	7	43	0.00395803	9606	Homo sapiens	CD8B;SH2D1A;CD247;CD1C;CD3E;CD3D;CD1A		R-HSA-8850326;R-HSA-8850356;R-HSA-5685602;R-HSA-5685603;R-HSA-5685600;R-HSA-198955;R-HSA-6793275	FALSE
R-HSA-5339717	Misspliced LRP5 mutants have enhanced beta-catenin-dependent signaling	1	6	0.000444	0.0805173	1	1	9.2e-05	9606	Homo sapiens	KREMEN2		R-HSA-5339711	FALSE
R-HSA-425393	Transport of inorganic cations/anions and amino acids/oligopeptides	5	165	0.0122114	0.0834578	5	75	0.00690353	9606	Homo sapiens	SLC12A3;SLC32A1;SIT1;SLC5A5;SLC7A3		R-HSA-352052;R-HSA-429591;R-HSA-426130;R-HSA-428625;R-HSA-375770	FALSE
R-HSA-5626467	RHO GTPases activate IQGAPs	2	35	0.00259029	0.086857	1	5	0.00046	9606	Homo sapiens	TUBB8;TUBA3D		R-HSA-5672329	FALSE
R-HSA-418555	G alpha (s) signalling events	5	170	0.0125814	0.0918439	4	12	0.00110457	9606	Homo sapiens	POMC;MC5R;CRHR1;TSHR;GNG13		R-HSA-379044;R-HSA-744887;R-HSA-744886;R-HSA-751013	FALSE
R-HSA-381426	Regulation of Insulin-like Growth Factor (IGF) transport and uptake by Insulin-like Growth Factor Binding Proteins (IGFBPs)	4	127	0.00939905	0.104034	9	14	0.00128866	9606	Homo sapiens	ALB;PENK;IGFALS;CHGB		R-HSA-381461;R-HSA-381446;R-HSA-381537;R-HSA-8952289;R-HSA-381500;R-HSA-381545;R-HSA-381496;R-HSA-381435;R-HSA-381466	FALSE
R-HSA-190861	Gap junction assembly	2	39	0.00288632	0.104099	3	16	0.00147275	9606	Homo sapiens	TUBB8;TUBA3D		R-HSA-190520;R-HSA-191737;R-HSA-190877	FALSE
R-HSA-182218	Nef Mediated CD8 Down-regulation	1	8	0.000592	0.105896	3	3	0.000276	9606	Homo sapiens	CD8B		R-HSA-182198;R-HSA-182186;R-HSA-182171	FALSE
R-HSA-75094	Formation of the Editosome	1	8	0.000592	0.105896	1	2	0.000184	9606	Homo sapiens	APOBEC2		R-HSA-77609	FALSE
R-HSA-1606341	IRF3 mediated activation of type 1 IFN	1	8	0.000592	0.105896	1	5	0.00046	9606	Homo sapiens	NLRP4		R-HSA-1606327	FALSE
R-HSA-389356	CD28 co-stimulation	2	41	0.00303434	0.113042	9	19	0.0017489	9606	Homo sapiens	LCK;GRAP2		R-HSA-389381;R-HSA-389348;R-HSA-389158;R-HSA-389350;R-HSA-388832;R-HSA-388831;R-HSA-388814;R-HSA-389352;R-HSA-389354	FALSE
R-HSA-629587	Highly sodium permeable acetylcholine nicotinic receptors	1	9	0.000666	0.118323	2	2	0.000184	9606	Homo sapiens	CHRNA3		R-HSA-622325;R-HSA-629588	FALSE
R-HSA-2219530	Constitutive Signaling by Aberrant PI3K in Cancer	3	89	0.00658674	0.129832	1	2	0.000184	9606	Homo sapiens	FGF17;LCK;TRAT1		R-HSA-2400009	FALSE
R-HSA-2892245	POU5F1 (OCT4), SOX2, NANOG repress genes related to differentiation	1	10	0.00074	0.130579	7	7	0.000644	9606	Homo sapiens	NANOG		R-HSA-2972952;R-HSA-2972949;R-HSA-2972965;R-HSA-2972948;R-HSA-2972966;R-HSA-2972977;R-HSA-2972979	FALSE
R-HSA-190371	FGFR3b ligand binding and activation	1	10	0.00074	0.130579	2	2	0.000184	9606	Homo sapiens	FGF17		R-HSA-190385;R-HSA-190263	FALSE
R-HSA-72200	mRNA Editing: C to U Conversion	1	10	0.00074	0.130579	2	3	0.000276	9606	Homo sapiens	APOBEC2		R-HSA-77609;R-HSA-83677	FALSE
R-HSA-4411364	Binding of TCF/LEF:CTNNB1 to target gene promoters	1	10	0.00074	0.130579	2	4	0.000368	9606	Homo sapiens	TCF7		R-HSA-4411351;R-HSA-4411372	FALSE
R-HSA-426117	Cation-coupled Chloride cotransporters	1	10	0.00074	0.130579	1	3	0.000276	9606	Homo sapiens	SLC12A3		R-HSA-426130	FALSE
R-HSA-167590	Nef Mediated CD4 Down-regulation	1	10	0.00074	0.130579	1	5	0.00046	9606	Homo sapiens	LCK		R-HSA-167566	FALSE
R-HSA-5576892	Phase 0 - rapid depolarisation	2	47	0.00347839	0.140942	2	2	0.000184	9606	Homo sapiens	CAMK2B;CACNA2D2		R-HSA-5577213;R-HSA-5576895	FALSE
R-HSA-400508	Incretin synthesis, secretion, and inactivation	2	47	0.00347839	0.140942	2	12	0.00110457	9606	Homo sapiens	ISL1;GNG13		R-HSA-400500;R-HSA-383313	FALSE
R-HSA-8951430	RUNX3 regulates WNT signaling	1	11	0.000814	0.142664	1	5	0.00046	9606	Homo sapiens	TCF7		R-HSA-8951428	FALSE
R-HSA-380108	Chemokine receptors bind chemokines	2	48	0.0035524	0.145727	4	18	0.00165685	9606	Homo sapiens	CCR9;CCL19		R-HSA-373074;R-HSA-373071;R-HSA-443978;R-HSA-3296301	FALSE
R-HSA-2132295	MHC class II antigen presentation	4	147	0.0108792	0.152191	4	26	0.00239323	9606	Homo sapiens	TUBB8;TUBA3D;CTSL2		R-HSA-2213248;R-HSA-2130706;R-HSA-2130504;R-HSA-2130349	FALSE
R-HSA-1433617	Regulation of signaling by NODAL	1	12	0.000888	0.154583	1	3	0.000276	9606	Homo sapiens	TDGF1		R-HSA-1181351	FALSE
R-HSA-75072	mRNA Editing	1	12	0.000888	0.154583	2	9	0.000828	9606	Homo sapiens	APOBEC2		R-HSA-77609;R-HSA-83677	FALSE
R-HSA-190828	Gap junction trafficking	2	50	0.00370041	0.155395	3	20	0.00184094	9606	Homo sapiens	TUBB8;TUBA3D		R-HSA-190520;R-HSA-191737;R-HSA-190877	FALSE
R-HSA-5619102	SLC transporter disorders	4	149	0.0110272	0.157413	5	65	0.00598306	9606	Homo sapiens	SLC12A3;SIT1;ALB;SLC5A5		R-HSA-5660694;R-HSA-5658195;R-HSA-5661184;R-HSA-5661198;R-HSA-5623705	FALSE
R-HSA-8955332	Carboxyterminal post-translational modifications of tubulin	2	51	0.00377442	0.160274	6	6	0.000552	9606	Homo sapiens	TUBB8;TUBA3D		R-HSA-8955706;R-HSA-8955869;R-HSA-8955712;R-HSA-8865774;R-HSA-8867370;R-HSA-8866105	FALSE
R-HSA-425397	Transport of vitamins, nucleosides, and related molecules	3	100	0.00740083	0.16566	5	33	0.00303755	9606	Homo sapiens	LCN12;ALB;SLC27A6		R-HSA-194130;R-HSA-194083;R-HSA-5229283;R-HSA-879585;R-HSA-194079	FALSE
R-HSA-375281	Hormone ligand-binding receptors	1	13	0.000962	0.166337	1	4	0.000368	9606	Homo sapiens	TSHR		R-HSA-391375	FALSE
R-HSA-209952	Peptide hormone biosynthesis	1	13	0.000962	0.166337	1	5	0.00046	9606	Homo sapiens	POMC		R-HSA-265301	FALSE
R-HSA-437239	Recycling pathway of L1	2	54	0.00399645	0.175073	2	14	0.00128866	9606	Homo sapiens	TUBB8;TUBA3D		R-HSA-445077;R-HSA-445071	FALSE
R-HSA-157858	Gap junction trafficking and regulation	2	54	0.00399645	0.175073	3	24	0.00220913	9606	Homo sapiens	TUBB8;TUBA3D		R-HSA-190520;R-HSA-191737;R-HSA-190877	FALSE
R-HSA-5658623	FGFRL1 modulation of FGFR1 signaling	1	14	0.00103612	0.177928	1	2	0.000184	9606	Homo sapiens	FGF17		R-HSA-5654511	FALSE
R-HSA-210990	PECAM1 interactions	1	14	0.00103612	0.177928	1	7	0.000644	9606	Homo sapiens	LCK		R-HSA-210291	FALSE
R-HSA-209776	Amine-derived hormones	2	56	0.00414446	0.185057	6	21	0.00193299	9606	Homo sapiens	TPO;SLC5A5		R-HSA-350901;R-HSA-209840;R-HSA-209815;R-HSA-209910;R-HSA-209973;R-HSA-209925	FALSE
R-HSA-112314	Neurotransmitter receptors and postsynaptic signal transmission	4	160	0.0118413	0.187263	18	53	0.0048785	9606	Homo sapiens	CAMK2B;CHRNA3;CHRNA2;GNG13		R-HSA-442726;R-HSA-432164;R-HSA-442725;R-HSA-432162;R-HSA-416320;R-HSA-442732;R-HSA-432172;R-HSA-500717;R-HSA-442760;R-HSA-445367;R-HSA-629595;R-HSA-443475;R-HSA-629596;R-HSA-629599;R-HSA-622325;R-HSA-629588;R-HSA-444792;R-HSA-622326	FALSE
R-HSA-190373	FGFR1c ligand binding and activation	1	15	0.00111012	0.189359	2	3	0.000276	9606	Homo sapiens	FGF17		R-HSA-190256;R-HSA-190429	FALSE
R-HSA-1839122	Signaling by activated point mutants of FGFR1	1	15	0.00111012	0.189359	2	4	0.000368	9606	Homo sapiens	FGF17		R-HSA-2023455;R-HSA-2023451	FALSE
R-HSA-112308	Presynaptic depolarization and calcium channel opening	1	15	0.00111012	0.189359	1	2	0.000184	9606	Homo sapiens	CACNA2D2		R-HSA-210420	FALSE
R-HSA-3772470	Negative regulation of TCF-dependent signaling by WNT ligand antagonists	1	15	0.00111012	0.189359	2	5	0.00046	9606	Homo sapiens	KREMEN2		R-HSA-3769401;R-HSA-5368586	FALSE
R-HSA-112315	Transmission across Chemical Synapses	6	278	0.0205743	0.195935	22	105	0.00966495	9606	Homo sapiens	CAMK2B;CHRNA3;CHRNA2;SLC32A1;CACNA2D2;GNG13		R-HSA-442726;R-HSA-888589;R-HSA-432164;R-HSA-442725;R-HSA-432162;R-HSA-416320;R-HSA-442732;R-HSA-432172;R-HSA-500717;R-HSA-442760;R-HSA-445367;R-HSA-629595;R-HSA-443475;R-HSA-629596;R-HSA-629599;R-HSA-210420;R-HSA-622325;R-HSA-629588;R-HSA-888592;R-HSA-444792;R-HSA-917744;R-HSA-622326	FALSE
R-HSA-8957275	Post-translational protein phosphorylation	3	109	0.0080669	0.196875	1	1	9.2e-05	9606	Homo sapiens	ALB;PENK;CHGB		R-HSA-8952289	FALSE
R-HSA-4641265	Repression of WNT target genes	1	16	0.00118413	0.200632	4	7	0.000644	9606	Homo sapiens	TCF7		R-HSA-8944349;R-HSA-8944352;R-HSA-4641231;R-HSA-5229348	FALSE
R-HSA-1679131	Trafficking and processing of endosomal TLR	1	16	0.00118413	0.200632	1	7	0.000644	9606	Homo sapiens	CTSL2		R-HSA-1678981	FALSE
R-HSA-373076	Class A/1 (Rhodopsin-like receptors)	8	401	0.0296773	0.20148	11	143	0.0131627	9606	Homo sapiens	POMC;UTS2R;EDN3;PENK;MC5R;CCR9;CCL19;TSHR		R-HSA-388596;R-HSA-5694082;R-HSA-388560;R-HSA-373074;R-HSA-388605;R-HSA-373071;R-HSA-391375;R-HSA-443978;R-HSA-3296301;R-HSA-374298;R-HSA-445113	FALSE
R-HSA-6811558	PI5P, PP2A and IER3 Regulate PI3K/AKT Signaling	3	112	0.00828893	0.207584	2	7	0.000644	9606	Homo sapiens	FGF17;LCK;TRAT1		R-HSA-2316434;R-HSA-8857925	FALSE
R-HSA-500792	GPCR ligand binding	11	592	0.0438129	0.208782	14	170	0.015648	9606	Homo sapiens	POMC;UTS2R;GRM4;EDN3;PENK;MC5R;CCR9;CCL19;CRHR1;TSHR;GNG13		R-HSA-381612;R-HSA-373071;R-HSA-391375;R-HSA-420173;R-HSA-443978;R-HSA-388596;R-HSA-5694082;R-HSA-388560;R-HSA-373075;R-HSA-373074;R-HSA-388605;R-HSA-3296301;R-HSA-374298;R-HSA-445113	FALSE
R-HSA-190375	FGFR2c ligand binding and activation	1	17	0.00125814	0.211749	2	2	0.000184	9606	Homo sapiens	FGF17		R-HSA-190258;R-HSA-190413	FALSE
R-HSA-190322	FGFR4 ligand binding and activation	1	17	0.00125814	0.211749	2	4	0.000368	9606	Homo sapiens	FGF17		R-HSA-190326;R-HSA-190265	FALSE
R-HSA-1839130	Signaling by activated point mutants of FGFR3	1	17	0.00125814	0.211749	2	6	0.000552	9606	Homo sapiens	FGF17		R-HSA-2012074;R-HSA-2012073	FALSE
R-HSA-5676594	TNF receptor superfamily (TNFSF) members mediating non-canonical NF-kB pathway	1	17	0.00125814	0.211749	3	12	0.00110457	9606	Homo sapiens	LTB		R-HSA-5668789;R-HSA-5676593;R-HSA-5676591	FALSE
R-HSA-6811436	COPI-independent Golgi-to-ER retrograde traffic	2	62	0.00458851	0.215439	2	7	0.000644	9606	Homo sapiens	TUBB8;TUBA3D		R-HSA-8849350;R-HSA-8849353	FALSE
R-HSA-5654227	Phospholipase C-mediated cascade; FGFR3	1	18	0.00133215	0.222712	3	3	0.000276	9606	Homo sapiens	FGF17		R-HSA-5654148;R-HSA-5654224;R-HSA-5654222	FALSE
R-HSA-190372	FGFR3c ligand binding and activation	1	18	0.00133215	0.222712	2	4	0.000368	9606	Homo sapiens	FGF17		R-HSA-190388;R-HSA-190261	FALSE
R-HSA-1433559	Regulation of KIT signaling	1	18	0.00133215	0.222712	3	8	0.000736	9606	Homo sapiens	LCK		R-HSA-205319;R-HSA-1433506;R-HSA-205244	FALSE
R-HSA-425407	SLC-mediated transmembrane transport	8	413	0.0305654	0.223378	10	184	0.0169367	9606	Homo sapiens	SLC12A3;SLC32A1;SIT1;LCN12;ALB;SLC27A6;SLC5A5;SLC7A3		R-HSA-194130;R-HSA-194083;R-HSA-352052;R-HSA-429591;R-HSA-426130;R-HSA-428625;R-HSA-5229283;R-HSA-879585;R-HSA-194079;R-HSA-375770	FALSE
R-HSA-5654228	Phospholipase C-mediated cascade; FGFR4	1	19	0.00140616	0.233523	3	3	0.000276	9606	Homo sapiens	FGF17		R-HSA-5654151;R-HSA-5654163;R-HSA-5654169	FALSE
R-HSA-389359	CD28 dependent Vav1 pathway	1	19	0.00140616	0.233523	5	6	0.000552	9606	Homo sapiens	LCK		R-HSA-389348;R-HSA-389350;R-HSA-388814;R-HSA-389352;R-HSA-389354	FALSE
R-HSA-190239	FGFR3 ligand binding and activation	1	19	0.00140616	0.233523	4	6	0.000552	9606	Homo sapiens	FGF17		R-HSA-190385;R-HSA-190263;R-HSA-190388;R-HSA-190261	FALSE
R-HSA-199418	Negative regulation of the PI3K/AKT network	3	120	0.00888099	0.236734	2	10	0.00092	9606	Homo sapiens	FGF17;LCK;TRAT1		R-HSA-2316434;R-HSA-8857925	FALSE
R-HSA-2219528	PI3K/AKT Signaling in Cancer	3	120	0.00888099	0.236734	1	21	0.00193299	9606	Homo sapiens	FGF17;LCK;TRAT1		R-HSA-2400009	FALSE
R-HSA-983189	Kinesins	2	67	0.00495855	0.241084	2	14	0.00128866	9606	Homo sapiens	TUBB8;TUBA3D		R-HSA-983259;R-HSA-983266	FALSE
R-HSA-2022090	Assembly of collagen fibrils and other multimeric structures	2	67	0.00495855	0.241084	1	26	0.00239323	9606	Homo sapiens	CTSL2		R-HSA-2213200	FALSE
R-HSA-442729	CREB phosphorylation through the activation of CaMKII	1	20	0.00148017	0.244185	4	4	0.000368	9606	Homo sapiens	CAMK2B		R-HSA-445367;R-HSA-442725;R-HSA-443475;R-HSA-444792	FALSE
R-HSA-5083636	Defective GALNT12 causes colorectal cancer 1 (CRCS1)	1	20	0.00148017	0.244185	1	1	9.2e-05	9606	Homo sapiens	MUC15		R-HSA-5096532	FALSE
R-HSA-5083625	Defective GALNT3 causes familial hyperphosphatemic tumoral calcinosis (HFTC)	1	20	0.00148017	0.244185	1	1	9.2e-05	9606	Homo sapiens	MUC15		R-HSA-5096537	FALSE
R-HSA-5083632	Defective C1GALT1C1 causes Tn polyagglutination syndrome (TNPS)	1	20	0.00148017	0.244185	1	1	9.2e-05	9606	Homo sapiens	MUC15		R-HSA-6785524	FALSE
R-HSA-3270619	IRF3-mediated induction of type I IFN	1	20	0.00148017	0.244185	1	5	0.00046	9606	Homo sapiens	NLRP4		R-HSA-2396007	FALSE
R-HSA-3371497	HSP90 chaperone cycle for steroid hormone receptors (SHR)	2	68	0.00503256	0.246233	1	12	0.00110457	9606	Homo sapiens	TUBB8;TUBA3D		R-HSA-5618080	FALSE
R-HSA-352230	Amino acid transport across the plasma membrane	2	68	0.00503256	0.246233	2	36	0.0033137	9606	Homo sapiens	SIT1;SLC7A3		R-HSA-352052;R-HSA-375770	FALSE
R-HSA-190242	FGFR1 ligand binding and activation	1	21	0.00155417	0.254699	2	7	0.000644	9606	Homo sapiens	FGF17		R-HSA-190256;R-HSA-190429	FALSE
R-HSA-2980736	Peptide hormone metabolism	3	126	0.00932504	0.259042	3	53	0.0048785	9606	Homo sapiens	POMC;ISL1;GNG13		R-HSA-265301;R-HSA-400500;R-HSA-383313	FALSE
R-HSA-5654219	Phospholipase C-mediated cascade: FGFR1	1	22	0.00162818	0.265068	3	3	0.000276	9606	Homo sapiens	FGF17		R-HSA-5654167;R-HSA-5654165;R-HSA-5654149	FALSE
R-HSA-442982	Ras activation uopn Ca2+ infux through NMDA receptor	1	22	0.00162818	0.265068	2	2	0.000184	9606	Homo sapiens	CAMK2B		R-HSA-442732;R-HSA-442760	FALSE
R-HSA-438066	Unblocking of NMDA receptor, glutamate binding and activation	1	22	0.00162818	0.265068	3	4	0.000368	9606	Homo sapiens	CAMK2B		R-HSA-432164;R-HSA-432162;R-HSA-432172	FALSE
R-HSA-3134975	Regulation of innate immune responses to cytosolic DNA	1	22	0.00162818	0.265068	4	9	0.000828	9606	Homo sapiens	NLRP4		R-HSA-3249392;R-HSA-8948703;R-HSA-3249386;R-HSA-8948709	FALSE
R-HSA-139853	Elevation of cytosolic Ca2+ levels	1	22	0.00162818	0.265068	1	5	0.00046	9606	Homo sapiens	P2RX2		R-HSA-139855	FALSE
R-HSA-400511	Synthesis, secretion, and inactivation of Glucose-dependent Insulinotropic Polypeptide (GIP)	1	22	0.00162818	0.265068	1	6	0.000552	9606	Homo sapiens	ISL1		R-HSA-400500	FALSE
R-HSA-418217	G beta:gamma signalling through PLC beta	1	23	0.00170219	0.275293	2	2	0.000184	9606	Homo sapiens	GNG13		R-HSA-398193;R-HSA-398040	FALSE
R-HSA-392851	Prostacyclin signalling through prostacyclin receptor	1	23	0.00170219	0.275293	3	4	0.000368	9606	Homo sapiens	GNG13		R-HSA-392852;R-HSA-392870;R-HSA-392874	FALSE
R-HSA-500657	Presynaptic function of Kainate receptors	1	23	0.00170219	0.275293	1	2	0.000184	9606	Homo sapiens	GNG13		R-HSA-500717	FALSE
R-HSA-1181150	Signaling by NODAL	1	23	0.00170219	0.275293	5	12	0.00110457	9606	Homo sapiens	TDGF1		R-HSA-1181155;R-HSA-1225894;R-HSA-1181351;R-HSA-1181156;R-HSA-1181355	FALSE
R-HSA-194002	Glucocorticoid biosynthesis	1	23	0.00170219	0.275293	1	8	0.000736	9606	Homo sapiens	POMC		R-HSA-193997	FALSE
R-HSA-913709	O-linked glycosylation of mucins	2	74	0.00547661	0.277178	17	17	0.0015648	9606	Homo sapiens	MUC15;GALNT8		R-HSA-5694487;R-HSA-977071;R-HSA-977228;R-HSA-1964505;R-HSA-913675;R-HSA-1964501;R-HSA-914017;R-HSA-914018;R-HSA-914012;R-HSA-914008;R-HSA-914010;R-HSA-981497;R-HSA-914005;R-HSA-981814;R-HSA-914006;R-HSA-6786012;R-HSA-981809	FALSE
R-HSA-5654710	PI-3K cascade:FGFR3	1	24	0.0017762	0.285377	6	7	0.000644	9606	Homo sapiens	FGF17		R-HSA-5654709;R-HSA-5654643;R-HSA-5654640;R-HSA-5654641;R-HSA-5654705;R-HSA-5654637	FALSE
R-HSA-389977	Post-chaperonin tubulin folding pathway	1	24	0.0017762	0.285377	6	9	0.000828	9606	Homo sapiens	TUBA3D		R-HSA-389972;R-HSA-389974;R-HSA-389964;R-HSA-389976;R-HSA-389963;R-HSA-389978	FALSE
R-HSA-8964058	HDL remodeling	1	24	0.0017762	0.285377	1	13	0.00119661	9606	Homo sapiens	ALB		R-HSA-264679	FALSE
R-HSA-5654704	SHC-mediated cascade:FGFR3	1	25	0.00185021	0.295321	4	4	0.000368	9606	Homo sapiens	FGF17		R-HSA-5654646;R-HSA-5654647;R-HSA-5654625;R-HSA-5654634	FALSE
R-HSA-5654221	Phospholipase C-mediated cascade; FGFR2	1	25	0.00185021	0.295321	3	3	0.000276	9606	Homo sapiens	FGF17		R-HSA-5654147;R-HSA-5654159;R-HSA-5654157	FALSE
R-HSA-5654720	PI-3K cascade:FGFR4	1	25	0.00185021	0.295321	6	7	0.000644	9606	Homo sapiens	FGF17		R-HSA-5654662;R-HSA-5654659;R-HSA-5654717;R-HSA-5654669;R-HSA-5654714;R-HSA-5654667	FALSE
R-HSA-392170	ADP signalling through P2Y purinoceptor 12	1	25	0.00185021	0.295321	3	4	0.000368	9606	Homo sapiens	GNG13		R-HSA-392195;R-HSA-392187;R-HSA-392202	FALSE
R-HSA-428643	Organic anion transporters	1	25	0.00185021	0.295321	1	9	0.000828	9606	Homo sapiens	SLC5A5		R-HSA-429591	FALSE
R-HSA-1834941	STING mediated induction of host immune responses	1	25	0.00185021	0.295321	1	18	0.00165685	9606	Homo sapiens	NLRP4		R-HSA-2396007	FALSE
R-HSA-5654719	SHC-mediated cascade:FGFR4	1	26	0.00192422	0.305128	4	4	0.000368	9606	Homo sapiens	FGF17		R-HSA-5654423;R-HSA-5654428;R-HSA-5654426;R-HSA-5654425	FALSE
R-HSA-5654706	FRS-mediated FGFR3 signaling	1	26	0.00192422	0.305128	8	9	0.000828	9606	Homo sapiens	FGF17		R-HSA-5654631;R-HSA-5654628;R-HSA-5654416;R-HSA-5654623;R-HSA-5654413;R-HSA-5654408;R-HSA-5654409;R-HSA-5654633	FALSE
R-HSA-428930	Thromboxane signalling through TP receptor	1	26	0.00192422	0.305128	6	7	0.000644	9606	Homo sapiens	GNG13		R-HSA-428918;R-HSA-428917;R-HSA-428752;R-HSA-428750;R-HSA-428749;R-HSA-428909	FALSE
R-HSA-389513	CTLA4 inhibitory signaling	1	26	0.00192422	0.305128	2	5	0.00046	9606	Homo sapiens	LCK		R-HSA-388833;R-HSA-388829	FALSE
R-HSA-190241	FGFR2 ligand binding and activation	1	26	0.00192422	0.305128	2	5	0.00046	9606	Homo sapiens	FGF17		R-HSA-190258;R-HSA-190413	FALSE
R-HSA-2033514	FGFR3 mutant receptor activation	1	26	0.00192422	0.305128	3	9	0.000828	9606	Homo sapiens	FGF17		R-HSA-2077420;R-HSA-2012074;R-HSA-2012073	FALSE
R-HSA-389357	CD28 dependent PI3K/Akt signaling	1	26	0.00192422	0.305128	2	9	0.000828	9606	Homo sapiens	LCK		R-HSA-389158;R-HSA-388832	FALSE
R-HSA-1280218	Adaptive Immune System	19	1189	0.0879959	0.306142	61	332	0.0305596	9606	Homo sapiens	TRAT1;SH2D1A;CD1C;CD3E;CD3D;CD1A;TUBB8;FGF17;ZAP70;CD79A;TUBA3D;CD8B;LCK;GRAP2;SALL4;CD247;CTSL2		R-HSA-389381;R-HSA-202241;R-HSA-202375;R-HSA-202245;R-HSA-389762;R-HSA-202248;R-HSA-2130349;R-HSA-8850326;R-HSA-983709;R-HSA-983707;R-HSA-983704;R-HSA-983703;R-HSA-5690702;R-HSA-983700;R-HSA-5690701;R-HSA-213407;R-HSA-983696;R-HSA-2213248;R-HSA-5690740;R-HSA-389158;R-HSA-198955;R-HSA-8943780;R-HSA-202291;R-HSA-2316434;R-HSA-2130706;R-HSA-8850356;R-HSA-5685602;R-HSA-5685603;R-HSA-5685600;R-HSA-202…	FALSE
R-HSA-4086398	Ca2+ pathway	2	80	0.00592066	0.308052	7	27	0.00248527	9606	Homo sapiens	TCF7;GNG13		R-HSA-8944362;R-HSA-4411365;R-HSA-398193;R-HSA-3965444;R-HSA-3965447;R-HSA-3965441;R-HSA-398040	FALSE
R-HSA-418594	G alpha (i) signalling events	6	329	0.0243487	0.313709	7	10	0.00092	9606	Homo sapiens	POMC;GRM4;PENK;CCR9;CCL19;GNG13		R-HSA-751001;R-HSA-8982637;R-HSA-749454;R-HSA-420883;R-HSA-8982640;R-HSA-749456;R-HSA-380073	FALSE
R-HSA-5654712	FRS-mediated FGFR4 signaling	1	27	0.00199822	0.314798	8	9	0.000828	9606	Homo sapiens	FGF17		R-HSA-5654422;R-HSA-5654663;R-HSA-5654418;R-HSA-5654658;R-HSA-5654655;R-HSA-5654653;R-HSA-5654651;R-HSA-5654664	FALSE
R-HSA-193048	Androgen biosynthesis	1	27	0.00199822	0.314798	4	7	0.000644	9606	Homo sapiens	POMC		R-HSA-193073;R-HSA-193064;R-HSA-193070;R-HSA-469659	FALSE
R-HSA-8852276	The role of GTSE1 in G2/M progression after G2 checkpoint	2	82	0.00606868	0.318293	3	10	0.00092	9606	Homo sapiens	TUBB8;TUBA3D		R-HSA-8852306;R-HSA-8852298;R-HSA-8852280	FALSE
R-HSA-977068	Termination of O-glycan biosynthesis	1	28	0.00207223	0.324335	5	5	0.00046	9606	Homo sapiens	MUC15		R-HSA-977071;R-HSA-977228;R-HSA-981497;R-HSA-981814;R-HSA-981809	FALSE
R-HSA-389957	Prefoldin mediated transfer of substrate to CCT/TriC	1	28	0.00207223	0.324335	2	2	0.000184	9606	Homo sapiens	TUBA3D		R-HSA-389970;R-HSA-389980	FALSE
R-HSA-5654689	PI-3K cascade:FGFR1	1	28	0.00207223	0.324335	6	7	0.000644	9606	Homo sapiens	FGF17		R-HSA-5654596;R-HSA-5654692;R-HSA-5654594;R-HSA-5654690;R-HSA-5654592;R-HSA-5654591	FALSE
R-HSA-879518	Transport of organic anions	1	28	0.00207223	0.324335	3	8	0.000736	9606	Homo sapiens	ALB		R-HSA-194130;R-HSA-194083;R-HSA-194079	FALSE
R-HSA-2033519	Activated point mutants of FGFR2	1	28	0.00207223	0.324335	3	10	0.00092	9606	Homo sapiens	FGF17		R-HSA-2033486;R-HSA-2033472;R-HSA-2077424	FALSE
R-HSA-975578	Reactions specific to the complex N-glycan synthesis pathway	1	28	0.00207223	0.324335	1	7	0.000644	9606	Homo sapiens	CHST8		R-HSA-6786034	FALSE
R-HSA-5654688	SHC-mediated cascade:FGFR1	1	29	0.00214624	0.33374	4	4	0.000368	9606	Homo sapiens	FGF17		R-HSA-5654582;R-HSA-5654597;R-HSA-5654573;R-HSA-5654600	FALSE
R-HSA-389960	Formation of tubulin folding intermediates by CCT/TriC	1	29	0.00214624	0.33374	2	2	0.000184	9606	Homo sapiens	TUBA3D		R-HSA-389954;R-HSA-389961	FALSE
R-HSA-418592	ADP signalling through P2Y purinoceptor 1	1	29	0.00214624	0.33374	3	7	0.000644	9606	Homo sapiens	GNG13		R-HSA-418581;R-HSA-418579;R-HSA-418576	FALSE
R-HSA-162909	Host Interactions of HIV factors	3	148	0.0109532	0.342408	6	54	0.00497054	9606	Homo sapiens	CD8B;LCK;CD247		R-HSA-182198;R-HSA-182186;R-HSA-182171;R-HSA-200954;R-HSA-167566;R-HSA-164943	FALSE
R-HSA-1474228	Degradation of the extracellular matrix	3	148	0.0109532	0.342408	7	105	0.00966495	9606	Homo sapiens	FBN3;CTSL2		R-HSA-2471621;R-HSA-2514772;R-HSA-1592362;R-HSA-1604752;R-HSA-2485148;R-HSA-2168923;R-HSA-3814820	FALSE
R-HSA-5654693	FRS-mediated FGFR1 signaling	1	30	0.00222025	0.343015	8	9	0.000828	9606	Homo sapiens	FGF17		R-HSA-5654578;R-HSA-5654575;R-HSA-5654586;R-HSA-5654571;R-HSA-5654587;R-HSA-5654584;R-HSA-5654392;R-HSA-5654569	FALSE
R-HSA-5576893	Phase 2 - plateau phase	1	30	0.00222025	0.343015	1	2	0.000184	9606	Homo sapiens	CACNA2D2		R-HSA-5577213	FALSE
R-HSA-420029	Tight junction interactions	1	30	0.00222025	0.343015	1	3	0.000276	9606	Homo sapiens	CLDN8		R-HSA-420019	FALSE
R-HSA-1445148	Translocation of GLUT4 to the plasma membrane	2	87	0.00643872	0.343731	1	15	0.00138071	9606	Homo sapiens	TUBB8;TUBA3D		R-HSA-2316347	FALSE
R-HSA-6785807	Interleukin-4 and 13 signaling	4	212	0.0156898	0.344942	2	46	0.00423417	9606	Homo sapiens	POMC;NANOG		R-HSA-6790036;R-HSA-6789615	FALSE
R-HSA-6783783	Interleukin-10 signaling	2	88	0.00651273	0.348784	1	15	0.00138071	9606	Homo sapiens	CCL19		R-HSA-6784160	FALSE
R-HSA-5654695	PI-3K cascade:FGFR2	1	31	0.00229426	0.352161	6	7	0.000644	9606	Homo sapiens	FGF17		R-HSA-5654614;R-HSA-5654612;R-HSA-5654622;R-HSA-5654620;R-HSA-5654701;R-HSA-5654697	FALSE
R-HSA-5654699	SHC-mediated cascade:FGFR2	1	32	0.00236827	0.36118	4	4	0.000368	9606	Homo sapiens	FGF17		R-HSA-5654406;R-HSA-5654407;R-HSA-5654404;R-HSA-5654402	FALSE
R-HSA-1855183	Synthesis of IP2, IP, and Ins in the cytosol	1	32	0.00236827	0.36118	1	14	0.00128866	9606	Homo sapiens	INPP5J		R-HSA-1855174	FALSE
R-HSA-948021	Transport to the Golgi and subsequent modification	4	218	0.0161338	0.363895	14	60	0.00552283	9606	Homo sapiens	CHST8;TUBB8;TUBA3D;LMAN1L		R-HSA-5694418;R-HSA-203973;R-HSA-5694417;R-HSA-5694527;R-HSA-6809006;R-HSA-5694428;R-HSA-204008;R-HSA-5694522;R-HSA-6809003;R-HSA-5694439;R-HSA-6786034;R-HSA-5694446;R-HSA-5694441;R-HSA-5694409	FALSE
R-HSA-5654700	FRS-mediated FGFR2 signaling	1	33	0.00244227	0.370075	8	9	0.000828	9606	Homo sapiens	FGF17		R-HSA-5654615;R-HSA-5654608;R-HSA-5654399;R-HSA-5654607;R-HSA-5654605;R-HSA-5654397;R-HSA-5654618;R-HSA-5654603	FALSE
R-HSA-5601884	PIWI-interacting RNA (piRNA) biogenesis	1	33	0.00244227	0.370075	7	16	0.00147275	9606	Homo sapiens	TDRD1		R-HSA-5601910;R-HSA-5603062;R-HSA-5629218;R-HSA-5601922;R-HSA-5601929;R-HSA-5603067;R-HSA-5601883	FALSE
R-HSA-5654708	Downstream signaling of activated FGFR3	1	34	0.00251628	0.378846	21	23	0.00211708	9606	Homo sapiens	FGF17		R-HSA-5654646;R-HSA-5654647;R-HSA-5654709;R-HSA-5654643;R-HSA-5654224;R-HSA-5654640;R-HSA-5654416;R-HSA-5654641;R-HSA-5654705;R-HSA-5654623;R-HSA-5654631;R-HSA-5654148;R-HSA-5654628;R-HSA-5654625;R-HSA-5654222;R-HSA-5654637;R-HSA-5654413;R-HSA-5654634;R-HSA-5654408;R-HSA-5654409;R-HSA-5654633	FALSE
R-HSA-442742	CREB phosphorylation through the activation of Ras	1	34	0.00251628	0.378846	3	7	0.000644	9606	Homo sapiens	CAMK2B		R-HSA-442726;R-HSA-442732;R-HSA-442760	FALSE
R-HSA-5654732	Negative regulation of FGFR3 signaling	1	34	0.00251628	0.378846	3	14	0.00128866	9606	Homo sapiens	FGF17		R-HSA-5654679;R-HSA-5654565;R-HSA-5654730	FALSE
R-HSA-451326	Activation of kainate receptors upon glutamate binding	1	34	0.00251628	0.378846	1	6	0.000552	9606	Homo sapiens	GNG13		R-HSA-500717	FALSE
R-HSA-1606322	ZBP1(DAI) mediated induction of type I IFNs	1	34	0.00251628	0.378846	1	10	0.00092	9606	Homo sapiens	NLRP4		R-HSA-1606327	FALSE
R-HSA-1266738	Developmental Biology	18	1175	0.0869597	0.379213	57	483	0.0444588	9606	Homo sapiens	CAMK2B;KRT73;KRT72;TUBB8;FGF17;NR5A1;CACNA1I;TUBA3D;DPPA4;SALL4;ZSCAN10;SLIT1;NANOG;TDGF1		R-HSA-525833;R-HSA-6806629;R-HSA-2972975;R-HSA-480515;R-HSA-2972968;R-HSA-2972965;R-HSA-452750;R-HSA-2972964;R-HSA-445071;R-HSA-2972967;R-HSA-2972966;R-HSA-2972960;R-HSA-2895778;R-HSA-2972962;R-HSA-480520;R-HSA-6810357;R-HSA-445077;R-HSA-8942224;R-HSA-452894;R-HSA-2972977;R-HSA-2972979;R-HSA-2972978;R-HSA-6800120;R-HSA-6805573;R-HSA-452515;R-HSA-480685;R-HSA-452392;R-HSA-1112609;R-HSA-2972956;R-H…	FALSE
R-HSA-380320	Recruitment of NuMA to mitotic centrosomes	2	95	0.00703079	0.38376	1	2	0.000184	9606	Homo sapiens	TUBB8;TUBA3D		R-HSA-380316	FALSE
R-HSA-112316	Neuronal System	7	425	0.0314535	0.384661	23	158	0.0145434	9606	Homo sapiens	CAMK2B;CHRNA3;CHRNA2;SLC32A1;KCNA2;CACNA2D2;GNG13		R-HSA-442726;R-HSA-888589;R-HSA-432164;R-HSA-442725;R-HSA-432162;R-HSA-416320;R-HSA-442732;R-HSA-432172;R-HSA-500717;R-HSA-1296127;R-HSA-442760;R-HSA-445367;R-HSA-629595;R-HSA-443475;R-HSA-629596;R-HSA-629599;R-HSA-210420;R-HSA-622325;R-HSA-629588;R-HSA-888592;R-HSA-444792;R-HSA-917744;R-HSA-622326	FALSE
R-HSA-5654716	Downstream signaling of activated FGFR4	1	35	0.00259029	0.387496	21	23	0.00211708	9606	Homo sapiens	FGF17		R-HSA-5654422;R-HSA-5654423;R-HSA-5654418;R-HSA-5654163;R-HSA-5654655;R-HSA-5654428;R-HSA-5654717;R-HSA-5654653;R-HSA-5654714;R-HSA-5654426;R-HSA-5654651;R-HSA-5654169;R-HSA-5654425;R-HSA-5654662;R-HSA-5654151;R-HSA-5654663;R-HSA-5654658;R-HSA-5654659;R-HSA-5654669;R-HSA-5654667;R-HSA-5654664	FALSE
R-HSA-456926	Thrombin signalling through proteinase activated receptors (PARs)	1	35	0.00259029	0.387496	6	14	0.00128866	9606	Homo sapiens	GNG13		R-HSA-396996;R-HSA-397891;R-HSA-114552;R-HSA-396941;R-HSA-397835;R-HSA-114558	FALSE
R-HSA-888590	GABA synthesis, release, reuptake and degradation	1	35	0.00259029	0.387496	3	9	0.000828	9606	Homo sapiens	SLC32A1		R-HSA-888589;R-HSA-888592;R-HSA-917744	FALSE
R-HSA-5654733	Negative regulation of FGFR4 signaling	1	35	0.00259029	0.387496	3	14	0.00128866	9606	Homo sapiens	FGF17		R-HSA-5654566;R-HSA-5654734;R-HSA-5654684	FALSE
R-HSA-420092	Glucagon-type ligand receptors	1	35	0.00259029	0.387496	1	8	0.000736	9606	Homo sapiens	GNG13		R-HSA-381612	FALSE
R-HSA-418360	Platelet calcium homeostasis	1	35	0.00259029	0.387496	1	8	0.000736	9606	Homo sapiens	P2RX2		R-HSA-139855	FALSE
R-HSA-1592389	Activation of Matrix Metalloproteinases	1	35	0.00259029	0.387496	2	27	0.00248527	9606	Homo sapiens	CTSL2		R-HSA-1592362;R-HSA-1604752	FALSE
R-HSA-389958	Cooperation of Prefoldin and TriC/CCT in actin and tubulin folding	1	36	0.0026643	0.396026	4	6	0.000552	9606	Homo sapiens	TUBA3D		R-HSA-389954;R-HSA-389970;R-HSA-389980;R-HSA-389961	FALSE
R-HSA-199977	ER to Golgi Anterograde Transport	3	163	0.0120634	0.399094	13	39	0.00358984	9606	Homo sapiens	TUBB8;TUBA3D;LMAN1L		R-HSA-5694418;R-HSA-203973;R-HSA-5694417;R-HSA-5694527;R-HSA-6809006;R-HSA-5694428;R-HSA-204008;R-HSA-5694522;R-HSA-6809003;R-HSA-5694439;R-HSA-5694446;R-HSA-5694441;R-HSA-5694409	FALSE
R-HSA-390466	Chaperonin-mediated protein folding	2	99	0.00732682	0.403388	6	19	0.0017489	9606	Homo sapiens	TUBA3D;GNG13		R-HSA-6814418;R-HSA-8850560;R-HSA-389954;R-HSA-389970;R-HSA-389980;R-HSA-389961	FALSE
R-HSA-373080	Class B/2 (Secretin family receptors)	2	99	0.00732682	0.403388	2	20	0.00184094	9606	Homo sapiens	CRHR1;GNG13		R-HSA-381612;R-HSA-420173	FALSE
R-HSA-392518	Signal amplification	1	37	0.00273831	0.404438	12	18	0.00165685	9606	Homo sapiens	GNG13		R-HSA-428918;R-HSA-428917;R-HSA-418581;R-HSA-418579;R-HSA-428752;R-HSA-418576;R-HSA-392195;R-HSA-428750;R-HSA-428749;R-HSA-428909;R-HSA-392187;R-HSA-392202	FALSE
R-HSA-159418	Recycling of bile acids and salts	1	37	0.00273831	0.404438	5	12	0.00110457	9606	Homo sapiens	ALB		R-HSA-194130;R-HSA-194083;R-HSA-194153;R-HSA-194121;R-HSA-194079	FALSE
R-HSA-399719	Trafficking of AMPA receptors	1	37	0.00273831	0.404438	1	4	0.000368	9606	Homo sapiens	CAMK2B		R-HSA-416320	FALSE
R-HSA-5694530	Cargo concentration in the ER	1	37	0.00273831	0.404438	2	12	0.00110457	9606	Homo sapiens	LMAN1L		R-HSA-5694428;R-HSA-5694522	FALSE
R-HSA-2129379	Molecules associated with elastic fibres	1	38	0.00281232	0.412733	4	10	0.00092	9606	Homo sapiens	FBN3		R-HSA-2161282;R-HSA-2328048;R-HSA-2396399;R-HSA-1592387	FALSE
R-HSA-5654726	Negative regulation of FGFR1 signaling	1	39	0.00288632	0.420914	3	15	0.00138071	9606	Homo sapiens	FGF17		R-HSA-5654560;R-HSA-5654672;R-HSA-5654673	FALSE
R-HSA-399721	Glutamate binding, activation of AMPA receptors and synaptic plasticity	1	39	0.00288632	0.420914	1	9	0.000828	9606	Homo sapiens	CAMK2B		R-HSA-416320	FALSE
R-HSA-1855204	Synthesis of IP3 and IP4 in the cytosol	1	39	0.00288632	0.420914	1	12	0.00110457	9606	Homo sapiens	INPP5J		R-HSA-1855218	FALSE
R-HSA-4791275	Signaling by WNT in cancer	1	39	0.00288632	0.420914	1	16	0.00147275	9606	Homo sapiens	KREMEN2		R-HSA-5339711	FALSE
R-HSA-2029481	FCGR activation	2	103	0.00762285	0.422717	5	6	0.000552	9606	Homo sapiens	CD247;CD3D		R-HSA-2029455;R-HSA-2029452;R-HSA-2029449;R-HSA-2029459;R-HSA-2029457	FALSE
R-HSA-422356	Regulation of insulin secretion	2	104	0.00769686	0.427499	9	37	0.00340574	9606	Homo sapiens	CACNA2D2;GNG13		R-HSA-400037;R-HSA-422320;R-HSA-400097;R-HSA-400046;R-HSA-265645;R-HSA-381612;R-HSA-265166;R-HSA-400092;R-HSA-381706	FALSE
R-HSA-111885	Opioid Signalling	2	104	0.00769686	0.427499	7	49	0.00451031	9606	Homo sapiens	POMC;GNG13		R-HSA-167427;R-HSA-167408;R-HSA-167429;R-HSA-167419;R-HSA-167433;R-HSA-112042;R-HSA-112271	FALSE
R-HSA-1474290	Collagen formation	2	104	0.00769686	0.427499	1	77	0.00708763	9606	Homo sapiens	CTSL2		R-HSA-2213200	FALSE
R-HSA-8853338	Signaling by FGFR3 point mutants in cancer	1	40	0.00296033	0.428981	13	19	0.0017489	9606	Homo sapiens	FGF17		R-HSA-5655285;R-HSA-5655315;R-HSA-5655262;R-HSA-5655295;R-HSA-5655289;R-HSA-5655270;R-HSA-2077420;R-HSA-2012074;R-HSA-2012073;R-HSA-5655247;R-HSA-5655244;R-HSA-5655277;R-HSA-5655243	FALSE
R-HSA-5655332	Signaling by FGFR3 in disease	1	40	0.00296033	0.428981	13	28	0.00257732	9606	Homo sapiens	FGF17		R-HSA-5655285;R-HSA-5655315;R-HSA-5655262;R-HSA-5655295;R-HSA-5655289;R-HSA-5655270;R-HSA-2077420;R-HSA-2012074;R-HSA-2012073;R-HSA-5655247;R-HSA-5655244;R-HSA-5655277;R-HSA-5655243	FALSE
R-HSA-163359	Glucagon signaling in metabolic regulation	1	40	0.00296033	0.428981	1	6	0.000552	9606	Homo sapiens	GNG13		R-HSA-825631	FALSE
R-HSA-391251	Protein folding	2	105	0.00777087	0.432261	12	28	0.00257732	9606	Homo sapiens	TUBA3D;GNG13		R-HSA-389972;R-HSA-389974;R-HSA-6814418;R-HSA-8850560;R-HSA-389954;R-HSA-389970;R-HSA-389964;R-HSA-389980;R-HSA-389961;R-HSA-389976;R-HSA-389963;R-HSA-389978	FALSE
R-HSA-5687128	MAPK6/MAPK4 signaling	2	105	0.00777087	0.432261	2	40	0.00368189	9606	Homo sapiens	RAG1		R-HSA-5692785;R-HSA-5692794	FALSE
R-HSA-5654687	Downstream signaling of activated FGFR1	1	41	0.00303434	0.436936	22	24	0.00220913	9606	Homo sapiens	FGF17		R-HSA-5654582;R-HSA-5654167;R-HSA-5654165;R-HSA-5654578;R-HSA-5654591;R-HSA-5654586;R-HSA-5654587;R-HSA-5654584;R-HSA-5654392;R-HSA-5654596;R-HSA-5654692;R-HSA-5654149;R-HSA-5654597;R-HSA-5654594;R-HSA-5654690;R-HSA-5656064;R-HSA-5654592;R-HSA-5654575;R-HSA-5654573;R-HSA-5654571;R-HSA-5654600;R-HSA-5654569	FALSE
R-HSA-5654696	Downstream signaling of activated FGFR2	1	41	0.00303434	0.436936	21	23	0.00211708	9606	Homo sapiens	FGF17		R-HSA-5654614;R-HSA-5654615;R-HSA-5654612;R-HSA-5654608;R-HSA-5654622;R-HSA-5654399;R-HSA-5654620;R-HSA-5654397;R-HSA-5654618;R-HSA-5654406;R-HSA-5654407;R-HSA-5654404;R-HSA-5654402;R-HSA-5654147;R-HSA-5654159;R-HSA-5654607;R-HSA-5654157;R-HSA-5654701;R-HSA-5654605;R-HSA-5654603;R-HSA-5654697	FALSE
R-HSA-5654727	Negative regulation of FGFR2 signaling	1	41	0.00303434	0.436936	3	14	0.00128866	9606	Homo sapiens	FGF17		R-HSA-5654677;R-HSA-5654562;R-HSA-5654729	FALSE
R-HSA-6811434	COPI-dependent Golgi-to-ER retrograde traffic	2	106	0.00784488	0.437001	2	11	0.00101252	9606	Homo sapiens	TUBB8;TUBA3D		R-HSA-6811426;R-HSA-6811423	FALSE
R-HSA-6807878	COPI-mediated anterograde transport	2	106	0.00784488	0.437001	2	12	0.00110457	9606	Homo sapiens	TUBB8;TUBA3D		R-HSA-6809006;R-HSA-6809003	FALSE
R-HSA-8856825	Cargo recognition for clathrin-mediated endocytosis	2	108	0.00799289	0.446418	1	14	0.00128866	9606	Homo sapiens	CD3D		R-HSA-8866277	FALSE
R-HSA-5619115	Disorders of transmembrane transporters	4	245	0.018132	0.448375	5	87	0.0080081	9606	Homo sapiens	SLC12A3;SIT1;ALB;SLC5A5		R-HSA-5660694;R-HSA-5658195;R-HSA-5661184;R-HSA-5661198;R-HSA-5623705	FALSE
R-HSA-381771	Synthesis, secretion, and inactivation of Glucagon-like Peptide-1 (GLP-1)	1	43	0.00318236	0.452517	1	6	0.000552	9606	Homo sapiens	GNG13		R-HSA-383313	FALSE
R-HSA-1296072	Voltage gated Potassium channels	1	44	0.00325637	0.460146	1	1	9.2e-05	9606	Homo sapiens	KCNA2		R-HSA-1296127	FALSE
R-HSA-438064	Post NMDA receptor activation events	1	44	0.00325637	0.460146	7	18	0.00165685	9606	Homo sapiens	CAMK2B		R-HSA-442726;R-HSA-445367;R-HSA-442725;R-HSA-443475;R-HSA-442732;R-HSA-442760;R-HSA-444792	FALSE
R-HSA-3769402	Deactivation of the beta-catenin transactivating complex	1	44	0.00325637	0.460146	3	14	0.00128866	9606	Homo sapiens	TCF7		R-HSA-3361751;R-HSA-3364042;R-HSA-5665608	FALSE
R-HSA-419037	NCAM1 interactions	1	44	0.00325637	0.460146	1	10	0.00092	9606	Homo sapiens	CACNA1I		R-HSA-525833	FALSE
R-HSA-74217	Purine salvage	1	44	0.00325637	0.460146	1	11	0.00101252	9606	Homo sapiens	ADA		R-HSA-74241	FALSE
R-HSA-1266695	Interleukin-7 signaling	5	321	0.0237567	0.467116	8	104	0.0095729	9606	Homo sapiens	FGF17;LCK;TRAT1;SALL4;RAG1		R-HSA-8944104;R-HSA-2316434;R-HSA-8857925;R-HSA-1264832;R-HSA-8865711;R-HSA-8943728;R-HSA-449978;R-HSA-8943780	FALSE
R-HSA-6814122	Cooperation of PDCL (PhLP1) and TRiC/CCT in G-protein beta folding	1	45	0.00333037	0.46767	2	11	0.00101252	9606	Homo sapiens	GNG13		R-HSA-6814418;R-HSA-8850560	FALSE
R-HSA-1566948	Elastic fibre formation	1	46	0.00340438	0.475089	9	17	0.0015648	9606	Homo sapiens	FBN3		R-HSA-2161282;R-HSA-2129362;R-HSA-2328048;R-HSA-2129385;R-HSA-2129353;R-HSA-2396399;R-HSA-1592387;R-HSA-2129357;R-HSA-2129375	FALSE
R-HSA-975576	N-glycan antennae elongation in the medial/trans-Golgi	1	46	0.00340438	0.475089	1	14	0.00128866	9606	Homo sapiens	CHST8		R-HSA-6786034	FALSE
R-HSA-1839124	FGFR1 mutant receptor activation	1	48	0.0035524	0.489619	2	25	0.00230118	9606	Homo sapiens	FGF17		R-HSA-2023455;R-HSA-2023451	FALSE
R-HSA-418346	Platelet homeostasis	2	118	0.00873298	0.49214	5	30	0.00276141	9606	Homo sapiens	P2RX2;GNG13		R-HSA-392852;R-HSA-392870;R-HSA-419490;R-HSA-139855;R-HSA-392874	FALSE
R-HSA-381676	Glucagon-like Peptide-1 (GLP1) regulates insulin secretion	1	49	0.00362641	0.496734	3	11	0.00101252	9606	Homo sapiens	GNG13		R-HSA-422320;R-HSA-381612;R-HSA-381706	FALSE
R-HSA-1839126	FGFR2 mutant receptor activation	1	49	0.00362641	0.496734	3	18	0.00165685	9606	Homo sapiens	FGF17		R-HSA-2033486;R-HSA-2033472;R-HSA-2077424	FALSE
R-HSA-8854214	TBC/RABGAPs	1	49	0.00362641	0.496734	1	14	0.00128866	9606	Homo sapiens	TBC1D10C		R-HSA-8854173	FALSE
R-HSA-2672351	Stimuli-sensing channels	2	120	0.00888099	0.500999	1	24	0.00220913	9606	Homo sapiens	CLCNKB		R-HSA-2744228	FALSE
R-HSA-5654743	Signaling by FGFR4	1	50	0.00370041	0.50375	26	41	0.00377393	9606	Homo sapiens	FGF17		R-HSA-5654422;R-HSA-5654423;R-HSA-5654418;R-HSA-5654163;R-HSA-5654684;R-HSA-5654428;R-HSA-5654426;R-HSA-5654169;R-HSA-5654425;R-HSA-5654662;R-HSA-5654151;R-HSA-5654663;R-HSA-5654658;R-HSA-5654659;R-HSA-5654734;R-HSA-5654669;R-HSA-5654667;R-HSA-5654664;R-HSA-5654655;R-HSA-5654717;R-HSA-5654653;R-HSA-5654714;R-HSA-5654651;R-HSA-5654566;R-HSA-190326;R-HSA-190265	FALSE
R-HSA-442755	Activation of NMDA receptor and postsynaptic events	1	50	0.00370041	0.50375	10	22	0.00202504	9606	Homo sapiens	CAMK2B		R-HSA-442726;R-HSA-445367;R-HSA-432164;R-HSA-442725;R-HSA-432162;R-HSA-443475;R-HSA-442732;R-HSA-432172;R-HSA-442760;R-HSA-444792	FALSE
R-HSA-442660	Na+/Cl- dependent neurotransmitter transporters	1	50	0.00370041	0.50375	1	15	0.00138071	9606	Homo sapiens	SIT1		R-HSA-352052	FALSE
R-HSA-5423646	Aflatoxin activation and detoxification	1	50	0.00370041	0.50375	1	17	0.0015648	9606	Homo sapiens	DPEP3		R-HSA-5433067	FALSE
R-HSA-2142691	Synthesis of Leukotrienes (LT) and Eoxins (EX)	1	50	0.00370041	0.50375	1	19	0.0017489	9606	Homo sapiens	DPEP3		R-HSA-266012	FALSE
R-HSA-432040	Vasopressin regulates renal water homeostasis via Aquaporins	1	51	0.00377442	0.510669	3	14	0.00128866	9606	Homo sapiens	GNG13		R-HSA-432195;R-HSA-422320;R-HSA-432188	FALSE
R-HSA-75876	Synthesis of very long-chain fatty acyl-CoAs	1	51	0.00377442	0.510669	1	12	0.00110457	9606	Homo sapiens	ELOVL4		R-HSA-548830	FALSE
R-HSA-5654741	Signaling by FGFR3	1	52	0.00384843	0.517491	28	43	0.00395803	9606	Homo sapiens	FGF17		R-HSA-5654679;R-HSA-5654224;R-HSA-5654416;R-HSA-5654623;R-HSA-5654148;R-HSA-5654222;R-HSA-5654413;R-HSA-5654730;R-HSA-5654408;R-HSA-5654409;R-HSA-5654646;R-HSA-5654647;R-HSA-5654709;R-HSA-5654643;R-HSA-5654640;R-HSA-5654641;R-HSA-5654705;R-HSA-5654631;R-HSA-5654628;R-HSA-5654565;R-HSA-190385;R-HSA-190263;R-HSA-190388;R-HSA-5654625;R-HSA-190261;R-HSA-5654637;R-HSA-5654634;R-HSA-5654633	FALSE
R-HSA-392451	G beta:gamma signalling through PI3Kgamma	1	52	0.00384843	0.517491	2	4	0.000368	9606	Homo sapiens	GNG13		R-HSA-392295;R-HSA-392300	FALSE
R-HSA-8963899	Plasma lipoprotein remodeling	1	54	0.00399645	0.530854	1	30	0.00276141	9606	Homo sapiens	ALB		R-HSA-264679	FALSE
R-HSA-5620924	Intraflagellar transport	1	55	0.00407046	0.537397	6	12	0.00110457	9606	Homo sapiens	TUBA3D		R-HSA-5624949;R-HSA-5625424;R-HSA-5625426;R-HSA-5625421;R-HSA-5625416;R-HSA-5624952	FALSE
R-HSA-2029485	Role of phospholipids in phagocytosis	2	129	0.00954707	0.539616	5	12	0.00110457	9606	Homo sapiens	CD247;CD3D		R-HSA-2029272;R-HSA-2029273;R-HSA-2029270;R-HSA-2029271;R-HSA-2029268	FALSE
R-HSA-373760	L1CAM interactions	2	129	0.00954707	0.539616	2	54	0.00497054	9606	Homo sapiens	TUBB8;TUBA3D		R-HSA-445077;R-HSA-445071	FALSE
R-HSA-397795	G-protein beta:gamma signalling	1	57	0.00421847	0.550211	4	6	0.000552	9606	Homo sapiens	GNG13		R-HSA-392295;R-HSA-398193;R-HSA-392300;R-HSA-398040	FALSE
R-HSA-5655302	Signaling by FGFR1 in disease	1	57	0.00421847	0.550211	12	35	0.00322165	9606	Homo sapiens	FGF17		R-HSA-1839100;R-HSA-2023455;R-HSA-5655269;R-HSA-5655266;R-HSA-2023451;R-HSA-1839098;R-HSA-5655278;R-HSA-5655326;R-HSA-5655263;R-HSA-1839094;R-HSA-5655290;R-HSA-5655240	FALSE
R-HSA-5617833	Cilium Assembly	3	207	0.0153197	0.55458	15	50	0.00460236	9606	Homo sapiens	TUBB8;TUBA3D;ALB		R-HSA-5624949;R-HSA-5626228;R-HSA-5625424;R-HSA-5626227;R-HSA-5625426;R-HSA-5626681;R-HSA-5617816;R-HSA-5618328;R-HSA-5624952;R-HSA-5618331;R-HSA-5638009;R-HSA-5625421;R-HSA-5626223;R-HSA-5625416;R-HSA-5626699	FALSE
R-HSA-5173105	O-linked glycosylation	2	133	0.0098431	0.556109	17	26	0.00239323	9606	Homo sapiens	MUC15;GALNT8		R-HSA-5694487;R-HSA-977071;R-HSA-977228;R-HSA-1964505;R-HSA-913675;R-HSA-1964501;R-HSA-914017;R-HSA-914018;R-HSA-914012;R-HSA-914008;R-HSA-914010;R-HSA-981497;R-HSA-914005;R-HSA-981814;R-HSA-914006;R-HSA-6786012;R-HSA-981809	FALSE
R-HSA-3371571	HSF1-dependent transactivation	1	59	0.00436649	0.562673	1	8	0.000736	9606	Homo sapiens	CAMK2B		R-HSA-5082387	FALSE
R-HSA-373752	Netrin-1 signaling	1	59	0.00436649	0.562673	1	37	0.00340574	9606	Homo sapiens	SLIT1		R-HSA-373715	FALSE
R-HSA-2500257	Resolution of Sister Chromatid Cohesion	2	135	0.00999112	0.564198	4	8	0.000736	9606	Homo sapiens	TUBB8;TUBA3D		R-HSA-2484822;R-HSA-1638803;R-HSA-2468287;R-HSA-1638821	FALSE
R-HSA-418597	G alpha (z) signalling events	1	60	0.0044405	0.568774	4	10	0.00092	9606	Homo sapiens	GNG13		R-HSA-749453;R-HSA-750988;R-HSA-751024;R-HSA-749446	FALSE
R-HSA-6809371	Formation of the cornified envelope	2	137	0.0101391	0.572181	8	27	0.00248527	9606	Homo sapiens	KRT73;KRT72		R-HSA-6810357;R-HSA-6811539;R-HSA-6814387;R-HSA-8942224;R-HSA-6814734;R-HSA-6814764;R-HSA-6814298;R-HSA-6810937	FALSE
R-HSA-5654736	Signaling by FGFR1	1	61	0.00451451	0.574791	28	48	0.00441826	9606	Homo sapiens	FGF17		R-HSA-5654167;R-HSA-5654165;R-HSA-5654672;R-HSA-5654673;R-HSA-5654596;R-HSA-5654149;R-HSA-5654597;R-HSA-5654594;R-HSA-5656064;R-HSA-5654592;R-HSA-5654600;R-HSA-190429;R-HSA-5654582;R-HSA-5654578;R-HSA-5654591;R-HSA-5654586;R-HSA-5654587;R-HSA-5654584;R-HSA-5654392;R-HSA-190256;R-HSA-5654692;R-HSA-5654690;R-HSA-5654560;R-HSA-5654511;R-HSA-5654575;R-HSA-5654573;R-HSA-5654571;R-HSA-5654569	FALSE
R-HSA-5655253	Signaling by FGFR2 in disease	1	63	0.00466252	0.586574	13	28	0.00257732	9606	Homo sapiens	FGF17		R-HSA-5654748;R-HSA-5655323;R-HSA-5655320;R-HSA-2077424;R-HSA-2033486;R-HSA-5655268;R-HSA-5655301;R-HSA-5655233;R-HSA-5655343;R-HSA-5655245;R-HSA-5655339;R-HSA-5655241;R-HSA-2033472	FALSE
R-HSA-5578775	Ion homeostasis	1	64	0.00473653	0.592344	1	15	0.00138071	9606	Homo sapiens	CAMK2B		R-HSA-427910	FALSE
R-HSA-114604	GPVI-mediated activation cascade	1	64	0.00473653	0.592344	1	25	0.00230118	9606	Homo sapiens	LCK		R-HSA-434836	FALSE
R-HSA-163685	Integration of energy metabolism	2	143	0.0105832	0.595494	10	65	0.00598306	9606	Homo sapiens	CACNA2D2;GNG13		R-HSA-400037;R-HSA-825631;R-HSA-422320;R-HSA-400097;R-HSA-400046;R-HSA-265645;R-HSA-381612;R-HSA-265166;R-HSA-400092;R-HSA-381706	FALSE
R-HSA-5621480	Dectin-2 family	1	65	0.00481054	0.598033	1	12	0.00110457	9606	Homo sapiens	MUC15		R-HSA-8858500	FALSE
R-HSA-201722	Formation of the beta-catenin:TCF transactivating complex	1	67	0.00495855	0.609176	11	13	0.00119661	9606	Homo sapiens	TCF7		R-HSA-3299569;R-HSA-201712;R-HSA-4411351;R-HSA-3322422;R-HSA-3451153;R-HSA-3364026;R-HSA-3322427;R-HSA-3322424;R-HSA-3364014;R-HSA-4411372;R-HSA-3451147	FALSE
R-HSA-445717	Aquaporin-mediated transport	1	67	0.00495855	0.609176	3	24	0.00220913	9606	Homo sapiens	GNG13		R-HSA-432195;R-HSA-422320;R-HSA-432188	FALSE
R-HSA-421270	Cell-cell junction organization	1	67	0.00495855	0.609176	1	21	0.00193299	9606	Homo sapiens	CLDN8		R-HSA-420019	FALSE
R-HSA-8856688	Golgi-to-ER retrograde transport	2	147	0.0108792	0.610504	4	18	0.00165685	9606	Homo sapiens	TUBB8;TUBA3D		R-HSA-8849350;R-HSA-6811426;R-HSA-6811423;R-HSA-8849353	FALSE
R-HSA-5663220	RHO GTPases Activate Formins	2	148	0.0109532	0.61419	1	27	0.00248527	9606	Homo sapiens	TUBB8;TUBA3D		R-HSA-5666169	FALSE
R-HSA-1257604	PIP3 activates AKT signaling	4	303	0.0224245	0.614211	5	87	0.0080081	9606	Homo sapiens	FGF17;LCK;TRAT1;SALL4		R-HSA-8944104;R-HSA-2316434;R-HSA-8857925;R-HSA-8943728;R-HSA-8943780	FALSE
R-HSA-8956321	Nucleotide salvage	1	68	0.00503256	0.614632	1	21	0.00193299	9606	Homo sapiens	ADA		R-HSA-74241	FALSE
R-HSA-196071	Metabolism of steroid hormones	1	69	0.00510657	0.620012	5	37	0.00340574	9606	Homo sapiens	POMC		R-HSA-193073;R-HSA-193064;R-HSA-193070;R-HSA-469659;R-HSA-193997	FALSE
R-HSA-1660499	Synthesis of PIPs at the plasma membrane	1	69	0.00510657	0.620012	2	33	0.00303755	9606	Homo sapiens	INPP5J		R-HSA-1675949;R-HSA-1676177	FALSE
R-HSA-1442490	Collagen degradation	1	69	0.00510657	0.620012	2	34	0.0031296	9606	Homo sapiens	CTSL2		R-HSA-2471621;R-HSA-2168923	FALSE
R-HSA-198203	PI3K/AKT activation	4	306	0.0226465	0.621929	5	92	0.00846834	9606	Homo sapiens	FGF17;LCK;TRAT1;SALL4		R-HSA-8944104;R-HSA-2316434;R-HSA-8857925;R-HSA-8943728;R-HSA-8943780	FALSE
R-HSA-180292	GAB1 signalosome	4	306	0.0226465	0.621929	5	100	0.00920471	9606	Homo sapiens	FGF17;LCK;TRAT1;SALL4		R-HSA-8944104;R-HSA-2316434;R-HSA-8857925;R-HSA-8943728;R-HSA-8943780	FALSE
R-HSA-5576891	Cardiac conduction	2	151	0.0111753	0.625089	3	26	0.00239323	9606	Homo sapiens	CAMK2B;CACNA2D2		R-HSA-427910;R-HSA-5577213;R-HSA-5576895	FALSE
R-HSA-449147	Signaling by Interleukins	12	910	0.0673475	0.625146	13	490	0.0451031	9606	Homo sapiens	CAMK2B;POMC;FGF17;TRAT1;LCK;SALL4;NANOG;CCL19;RAG1		R-HSA-8944104;R-HSA-8857925;R-HSA-452100;R-HSA-6784160;R-HSA-6789615;R-HSA-8865711;R-HSA-8943780;R-HSA-2316434;R-HSA-5672965;R-HSA-1264832;R-HSA-6790036;R-HSA-8943728;R-HSA-449978	FALSE
R-HSA-8943724	Regulation of PTEN gene transcription	1	70	0.00518058	0.625317	3	15	0.00138071	9606	Homo sapiens	SALL4		R-HSA-8944104;R-HSA-8943728;R-HSA-8943780	FALSE
R-HSA-382551	Transport of small molecules	13	987	0.0730462	0.629136	17	433	0.0398564	9606	Homo sapiens	CAMK2B;SLC12A3;SLC32A1;SIT1;LCN12;ALB;CLCNKB;SLC27A6;ABCC12;SLC5A5;SLC7A3;GNG13		R-HSA-427910;R-HSA-194083;R-HSA-264679;R-HSA-432195;R-HSA-5229283;R-HSA-879585;R-HSA-2744228;R-HSA-194130;R-HSA-352052;R-HSA-429591;R-HSA-1454916;R-HSA-426130;R-HSA-422320;R-HSA-428625;R-HSA-432188;R-HSA-194079;R-HSA-375770	FALSE
R-HSA-936837	Ion transport by P-type ATPases	1	71	0.00525459	0.630548	1	14	0.00128866	9606	Homo sapiens	CAMK2B		R-HSA-427910	FALSE
R-HSA-211976	Endogenous sterols	1	71	0.00525459	0.630548	1	19	0.0017489	9606	Homo sapiens	POMC		R-HSA-193997	FALSE
R-HSA-5690714	CD22 mediated BCR regulation	1	72	0.0053286	0.635707	3	4	0.000368	9606	Homo sapiens	CD79A		R-HSA-5690740;R-HSA-5690702;R-HSA-5690701	FALSE
R-HSA-8856828	Clathrin-mediated endocytosis	2	154	0.0113973	0.63575	16	34	0.0031296	9606	Homo sapiens	CD3D		R-HSA-8868071;R-HSA-8868230;R-HSA-8866277;R-HSA-8867756;R-HSA-8868236;R-HSA-8868651;R-HSA-8867754;R-HSA-8868648;R-HSA-8868072;R-HSA-8868661;R-HSA-8868660;R-HSA-8868659;R-HSA-8868658;R-HSA-8869438;R-HSA-8871194;R-HSA-8871193	FALSE
R-HSA-1433557	Signaling by SCF-KIT	6	468	0.0346359	0.641564	25	162	0.0149116	9606	Homo sapiens	CAMK2B;FGF17;LCK;TRAT1;GRAP2;SALL4		R-HSA-1433428;R-HSA-8857925;R-HSA-205319;R-HSA-1433488;R-HSA-1562641;R-HSA-1433501;R-HSA-5672965;R-HSA-1433542;R-HSA-205205;R-HSA-1433418;R-HSA-8944104;R-HSA-1433456;R-HSA-1470012;R-HSA-1470010;R-HSA-8943780;R-HSA-1472121;R-HSA-1470009;R-HSA-2316434;R-HSA-205234;R-HSA-205238;R-HSA-1433506;R-HSA-8943728;R-HSA-1433454;R-HSA-1433451;R-HSA-205244	FALSE
R-HSA-983712	Ion channel transport	3	236	0.017466	0.643089	2	43	0.00395803	9606	Homo sapiens	CAMK2B;CLCNKB		R-HSA-427910;R-HSA-2744228	FALSE
R-HSA-2029482	Regulation of actin dynamics for phagocytic cup formation	2	158	0.0116933	0.649594	6	24	0.00220913	9606	Homo sapiens	CD247;CD3D		R-HSA-2197697;R-HSA-2029453;R-HSA-2029467;R-HSA-2029451;R-HSA-2029476;R-HSA-2029458	FALSE
R-HSA-416476	G alpha (q) signalling events	3	240	0.017762	0.654283	4	20	0.00184094	9606	Homo sapiens	UTS2R;EDN3;GNG13		R-HSA-749448;R-HSA-749452;R-HSA-750993;R-HSA-379048	FALSE
R-HSA-204005	COPII (Coat Protein 2) Mediated Vesicle Transport	1	76	0.00562463	0.655636	10	16	0.00147275	9606	Homo sapiens	LMAN1L		R-HSA-5694439;R-HSA-5694418;R-HSA-203973;R-HSA-5694417;R-HSA-5694446;R-HSA-5694527;R-HSA-204008;R-HSA-5694522;R-HSA-5694441;R-HSA-5694409	FALSE
R-HSA-3906995	Diseases associated with O-glycosylation of proteins	1	76	0.00562463	0.655636	3	9	0.000828	9606	Homo sapiens	MUC15		R-HSA-6785524;R-HSA-5096537;R-HSA-5096532	FALSE
R-HSA-5683057	MAPK family signaling cascades	4	324	0.0239787	0.666174	3	86	0.00791605	9606	Homo sapiens	CAMK2B;FGF17;RAG1		R-HSA-5672965;R-HSA-5692785;R-HSA-5692794	FALSE
R-HSA-75105	Fatty acyl-CoA biosynthesis	1	79	0.00584666	0.669867	1	24	0.00220913	9606	Homo sapiens	ELOVL4		R-HSA-548830	FALSE
R-HSA-1660661	Sphingolipid de novo biosynthesis	1	79	0.00584666	0.669867	1	30	0.00276141	9606	Homo sapiens	GDF3		R-HSA-428185	FALSE
R-HSA-3858494	Beta-catenin independent WNT signaling	2	165	0.0122114	0.672818	7	51	0.0046944	9606	Homo sapiens	TCF7;GNG13		R-HSA-8944362;R-HSA-4411365;R-HSA-398193;R-HSA-3965444;R-HSA-3965447;R-HSA-3965441;R-HSA-398040	FALSE
R-HSA-1168372	Downstream signaling events of B Cell Receptor (BCR)	4	328	0.0242747	0.675516	5	99	0.00911267	9606	Homo sapiens	FGF17;LCK;TRAT1;SALL4		R-HSA-8944104;R-HSA-2316434;R-HSA-8857925;R-HSA-8943728;R-HSA-8943780	FALSE
R-HSA-1236977	Endosomal/Vacuolar pathway	1	82	0.00606868	0.683514	1	4	0.000368	9606	Homo sapiens	CTSL2		R-HSA-1236948	FALSE
R-HSA-5579029	Metabolic disorders of biological oxidation enzymes	1	82	0.00606868	0.683514	1	33	0.00303755	9606	Homo sapiens	POMC		R-HSA-5603251	FALSE
R-HSA-2424491	DAP12 signaling	6	492	0.0364121	0.688565	21	162	0.0149116	9606	Homo sapiens	CAMK2B;FGF17;LCK;TRAT1;GRAP2;SALL4		R-HSA-2424484;R-HSA-8944104;R-HSA-2424485;R-HSA-2424486;R-HSA-8857925;R-HSA-2424487;R-HSA-2424480;R-HSA-2424481;R-HSA-2424482;R-HSA-2395439;R-HSA-8943780;R-HSA-2395412;R-HSA-2316434;R-HSA-210289;R-HSA-5672965;R-HSA-2396561;R-HSA-2396594;R-HSA-2424476;R-HSA-8943728;R-HSA-2396606;R-HSA-2395801	FALSE
R-HSA-383280	Nuclear Receptor transcription pathway	1	84	0.0062167	0.692298	1	1	9.2e-05	9606	Homo sapiens	NR5A1		R-HSA-376419	FALSE
R-HSA-162906	HIV Infection	3	256	0.0189461	0.696541	6	156	0.0143594	9606	Homo sapiens	CD8B;LCK;CD247		R-HSA-182198;R-HSA-182186;R-HSA-182171;R-HSA-200954;R-HSA-167566;R-HSA-164943	FALSE
R-HSA-5654738	Signaling by FGFR2	1	88	0.00651273	0.709145	26	46	0.00423417	9606	Homo sapiens	FGF17		R-HSA-5654614;R-HSA-5654615;R-HSA-5654612;R-HSA-5654677;R-HSA-5654608;R-HSA-5654622;R-HSA-5654620;R-HSA-5654618;R-HSA-190413;R-HSA-5654406;R-HSA-5654407;R-HSA-5654404;R-HSA-5654402;R-HSA-5654147;R-HSA-5654159;R-HSA-5654607;R-HSA-5654157;R-HSA-5654605;R-HSA-5654603;R-HSA-5654729;R-HSA-5654399;R-HSA-5654397;R-HSA-190258;R-HSA-5654562;R-HSA-5654701;R-HSA-5654697	FALSE
R-HSA-1834949	Cytosolic sensors of pathogen-associated DNA	1	88	0.00651273	0.709145	6	47	0.00432621	9606	Homo sapiens	NLRP4		R-HSA-3249392;R-HSA-2396007;R-HSA-8948703;R-HSA-3249386;R-HSA-8948709;R-HSA-1606327	FALSE
R-HSA-983705	Signaling by the B Cell Receptor (BCR)	5	425	0.0314535	0.711712	15	120	0.0110457	9606	Homo sapiens	FGF17;CD79A;LCK;TRAT1;SALL4		R-HSA-8944104;R-HSA-5690740;R-HSA-8857925;R-HSA-1112666;R-HSA-8943780;R-HSA-2316434;R-HSA-983709;R-HSA-983707;R-HSA-983704;R-HSA-983703;R-HSA-5690702;R-HSA-8943728;R-HSA-983700;R-HSA-5690701;R-HSA-983696	FALSE
R-HSA-983231	Factors involved in megakaryocyte development and platelet production	2	179	0.0132475	0.715527	2	43	0.00395803	9606	Homo sapiens	TUBB8;TUBA3D		R-HSA-983259;R-HSA-983266	FALSE
R-HSA-195253	Degradation of beta-catenin by the destruction complex	1	90	0.00666075	0.717222	4	22	0.00202504	9606	Homo sapiens	TCF7		R-HSA-8944349;R-HSA-8944352;R-HSA-4641231;R-HSA-5229348	FALSE
R-HSA-1483249	Inositol phosphate metabolism	1	90	0.00666075	0.717222	2	71	0.00653535	9606	Homo sapiens	INPP5J		R-HSA-1855174;R-HSA-1855218	FALSE
R-HSA-2172127	DAP12 interactions	6	509	0.0376702	0.719335	21	178	0.0163844	9606	Homo sapiens	CAMK2B;FGF17;LCK;TRAT1;GRAP2;SALL4		R-HSA-2424484;R-HSA-8944104;R-HSA-2424485;R-HSA-2424486;R-HSA-8857925;R-HSA-2424487;R-HSA-2424480;R-HSA-2424481;R-HSA-2424482;R-HSA-2395439;R-HSA-8943780;R-HSA-2395412;R-HSA-2316434;R-HSA-210289;R-HSA-5672965;R-HSA-2396561;R-HSA-2396594;R-HSA-2424476;R-HSA-8943728;R-HSA-2396606;R-HSA-2395801	FALSE
R-HSA-1226099	Signaling by FGFR in disease	1	92	0.00680876	0.725075	38	106	0.009757	9606	Homo sapiens	FGF17		R-HSA-2023455;R-HSA-2023451;R-HSA-5655315;R-HSA-5655326;R-HSA-5655262;R-HSA-5655263;R-HSA-5654748;R-HSA-5655323;R-HSA-5655320;R-HSA-2033486;R-HSA-5655301;R-HSA-5655233;R-HSA-5655247;R-HSA-5655244;R-HSA-5655245;R-HSA-5655243;R-HSA-5655240;R-HSA-5655241;R-HSA-2033472;R-HSA-1839100;R-HSA-5655285;R-HSA-1839098;R-HSA-5655295;R-HSA-1839094;R-HSA-5655290;R-HSA-5655289;R-HSA-2077424;R-HSA-5655270;R-HSA-5…	FALSE
R-HSA-416482	G alpha (12/13) signalling events	1	92	0.00680876	0.725075	4	12	0.00110457	9606	Homo sapiens	GNG13		R-HSA-751019;R-HSA-751039;R-HSA-751027;R-HSA-751029	FALSE
R-HSA-420499	Class C/3 (Metabotropic glutamate/pheromone receptors)	1	93	0.00688277	0.72892	1	7	0.000644	9606	Homo sapiens	GRM4		R-HSA-373075	FALSE
R-HSA-446728	Cell junction organization	1	94	0.00695678	0.732711	1	37	0.00340574	9606	Homo sapiens	CLDN8		R-HSA-420019	FALSE
R-HSA-174824	Plasma lipoprotein assembly, remodeling, and clearance	1	96	0.0071048	0.740137	1	84	0.00773196	9606	Homo sapiens	ALB		R-HSA-264679	FALSE
R-HSA-112310	Neurotransmitter release cycle	1	98	0.00725281	0.747357	3	36	0.0033137	9606	Homo sapiens	SLC32A1		R-HSA-888589;R-HSA-888592;R-HSA-917744	FALSE
R-HSA-109704	PI3K Cascade	1	98	0.00725281	0.747357	1	35	0.00322165	9606	Homo sapiens	FGF17		R-HSA-109699	FALSE
R-HSA-5620912	Anchoring of the basal body to the plasma membrane	1	99	0.00732682	0.750892	7	9	0.000828	9606	Homo sapiens	ALB		R-HSA-5626228;R-HSA-5626227;R-HSA-5626223;R-HSA-5626681;R-HSA-5617816;R-HSA-5626699;R-HSA-5638009	FALSE
R-HSA-2029480	Fcgamma receptor (FCGR) dependent phagocytosis	2	193	0.0142836	0.753483	16	42	0.00386598	9606	Homo sapiens	CD247;CD3D		R-HSA-2197697;R-HSA-2029467;R-HSA-2029272;R-HSA-2029273;R-HSA-2029270;R-HSA-2029271;R-HSA-2029268;R-HSA-2029458;R-HSA-2029459;R-HSA-2029457;R-HSA-2029455;R-HSA-2029452;R-HSA-2029453;R-HSA-2029451;R-HSA-2029449;R-HSA-2029476	FALSE
R-HSA-2467813	Separation of Sister Chromatids	2	195	0.0144316	0.758536	2	8	0.000736	9606	Homo sapiens	TUBB8;TUBA3D		R-HSA-2467809;R-HSA-2467811	FALSE
R-HSA-1296071	Potassium Channels	1	103	0.00762285	0.764546	1	17	0.0015648	9606	Homo sapiens	KCNA2		R-HSA-1296127	FALSE
R-HSA-5668541	TNFR2 non-canonical NF-kB pathway	1	104	0.00769686	0.767841	7	43	0.00395803	9606	Homo sapiens	LTB		R-HSA-5668534;R-HSA-5668454;R-HSA-5668789;R-HSA-5676593;R-HSA-5668481;R-HSA-5668414;R-HSA-5676591	FALSE
R-HSA-451927	Interleukin-2 family signaling	3	288	0.0213144	0.769182	2	67	0.00616716	9606	Homo sapiens	CAMK2B;FGF17;LCK		R-HSA-452100;R-HSA-5672965	FALSE
R-HSA-2168880	Scavenging of heme from plasma	1	106	0.00784488	0.774295	1	12	0.00110457	9606	Homo sapiens	ALB		R-HSA-2168887	FALSE
R-HSA-190236	Signaling by FGFR	1	107	0.00791889	0.777455	108	142	0.0130707	9606	Homo sapiens	FGF17		R-HSA-5654614;R-HSA-5654615;R-HSA-5654612;R-HSA-5654608;R-HSA-5654622;R-HSA-5654623;R-HSA-5654620;R-HSA-5654618;R-HSA-5654596;R-HSA-5654597;R-HSA-5654594;R-HSA-5654592;R-HSA-5654607;R-HSA-5654605;R-HSA-5654603;R-HSA-5654600;R-HSA-5654646;R-HSA-5654647;R-HSA-5654643;R-HSA-5654640;R-HSA-5654641;R-HSA-5654655;R-HSA-5654399;R-HSA-5654653;R-HSA-5654397;R-HSA-5654651;R-HSA-5654392;R-HSA-190258;R-HSA-56…	FALSE
R-HSA-68877	Mitotic Prometaphase	2	207	0.0153197	0.787015	6	15	0.00138071	9606	Homo sapiens	TUBB8;TUBA3D		R-HSA-2484822;R-HSA-375302;R-HSA-380316;R-HSA-1638803;R-HSA-2468287;R-HSA-1638821	FALSE
R-HSA-983695	Antigen activates B Cell Receptor (BCR) leading to generation of second messengers	1	111	0.00821492	0.78966	7	17	0.0015648	9606	Homo sapiens	CD79A		R-HSA-983709;R-HSA-983707;R-HSA-983704;R-HSA-983703;R-HSA-1112666;R-HSA-983700;R-HSA-983696	FALSE
R-HSA-68882	Mitotic Anaphase	2	209	0.0154677	0.791465	2	11	0.00101252	9606	Homo sapiens	TUBB8;TUBA3D		R-HSA-2467809;R-HSA-2467811	FALSE
R-HSA-1483255	PI Metabolism	1	112	0.00828893	0.792606	2	89	0.00819219	9606	Homo sapiens	INPP5J		R-HSA-1675949;R-HSA-1676177	FALSE
R-HSA-2555396	Mitotic Metaphase and Anaphase	2	210	0.0155417	0.79366	2	12	0.00110457	9606	Homo sapiens	TUBB8;TUBA3D		R-HSA-2467809;R-HSA-2467811	FALSE
R-HSA-69275	G2/M Transition	2	210	0.0155417	0.79366	3	78	0.00717968	9606	Homo sapiens	TUBB8;TUBA3D		R-HSA-8852306;R-HSA-8852298;R-HSA-8852280	FALSE
R-HSA-453274	Mitotic G2-G2/M phases	2	212	0.0156898	0.797988	3	80	0.00736377	9606	Homo sapiens	TUBB8;TUBA3D		R-HSA-8852306;R-HSA-8852298;R-HSA-8852280	FALSE
R-HSA-211000	Gene Silencing by RNA	1	115	0.00851095	0.8012	7	35	0.00322165	9606	Homo sapiens	TDRD1		R-HSA-5601910;R-HSA-5603062;R-HSA-5629218;R-HSA-5601922;R-HSA-5601929;R-HSA-5603067;R-HSA-5601883	FALSE
R-HSA-76002	Platelet activation, signaling and aggregation	3	305	0.0225725	0.801662	20	114	0.0104934	9606	Homo sapiens	LCK;ALB;GNG13		R-HSA-396996;R-HSA-397891;R-HSA-392195;R-HSA-481007;R-HSA-428750;R-HSA-428749;R-HSA-428909;R-HSA-396941;R-HSA-397835;R-HSA-392202;R-HSA-428918;R-HSA-434836;R-HSA-428917;R-HSA-418581;R-HSA-418579;R-HSA-428752;R-HSA-418576;R-HSA-114552;R-HSA-392187;R-HSA-114558	FALSE
R-HSA-375165	NCAM signaling for neurite out-growth	3	306	0.0226465	0.803449	2	62	0.00570692	9606	Homo sapiens	CAMK2B;FGF17;CACNA1I		R-HSA-525833;R-HSA-5672965	FALSE
R-HSA-201681	TCF dependent signaling in response to WNT	2	216	0.0159858	0.806404	17	71	0.00653535	9606	Homo sapiens	TCF7;KREMEN2		R-HSA-3769401;R-HSA-3299569;R-HSA-3361751;R-HSA-3322422;R-HSA-3451153;R-HSA-3364026;R-HSA-3322427;R-HSA-3322424;R-HSA-1458875;R-HSA-4411372;R-HSA-201712;R-HSA-4411351;R-HSA-3364042;R-HSA-5368586;R-HSA-3364014;R-HSA-5665608;R-HSA-3451147	FALSE
R-HSA-397014	Muscle contraction	2	216	0.0159858	0.806404	3	39	0.00358984	9606	Homo sapiens	CAMK2B;CACNA2D2		R-HSA-427910;R-HSA-5577213;R-HSA-5576895	FALSE
R-HSA-6811442	Intra-Golgi and retrograde Golgi-to-ER traffic	2	217	0.0160598	0.808459	4	48	0.00441826	9606	Homo sapiens	TUBB8;TUBA3D		R-HSA-8849350;R-HSA-6811426;R-HSA-6811423;R-HSA-8849353	FALSE
R-HSA-2730905	Role of LAT2/NTAL/LAB on calcium mobilization	4	399	0.0295293	0.811524	5	94	0.00865243	9606	Homo sapiens	FGF17;LCK;TRAT1;SALL4		R-HSA-8944104;R-HSA-2316434;R-HSA-8857925;R-HSA-8943728;R-HSA-8943780	FALSE
R-HSA-194068	Bile acid and bile salt metabolism	1	120	0.00888099	0.814742	5	94	0.00865243	9606	Homo sapiens	ALB		R-HSA-194130;R-HSA-194083;R-HSA-194153;R-HSA-194121;R-HSA-194079	FALSE
R-HSA-186763	Downstream signal transduction	5	489	0.0361901	0.816984	6	161	0.0148196	9606	Homo sapiens	CAMK2B;FGF17;LCK;TRAT1;SALL4		R-HSA-8944104;R-HSA-2316434;R-HSA-8857925;R-HSA-5672965;R-HSA-8943728;R-HSA-8943780	FALSE
R-HSA-5610787	Hedgehog 'off' state	1	123	0.00910302	0.822423	2	32	0.00294551	9606	Homo sapiens	TUBA3D		R-HSA-5610733;R-HSA-5610767	FALSE
R-HSA-6805567	Keratinization	2	225	0.0166519	0.824216	15	34	0.0031296	9606	Homo sapiens	KRT73;KRT72		R-HSA-6805573;R-HSA-6806629;R-HSA-6814734;R-HSA-6814764;R-HSA-6805546;R-HSA-6806613;R-HSA-6810357;R-HSA-6811539;R-HSA-6814387;R-HSA-6806610;R-HSA-6809393;R-HSA-6809663;R-HSA-8942224;R-HSA-6814298;R-HSA-6810937	FALSE
R-HSA-382556	ABC-family proteins mediated transport	1	125	0.00925104	0.827366	1	28	0.00257732	9606	Homo sapiens	ABCC12		R-HSA-1454916	FALSE
R-HSA-177929	Signaling by EGFR	5	502	0.0371522	0.834126	6	196	0.0180412	9606	Homo sapiens	CAMK2B;FGF17;LCK;TRAT1;SALL4		R-HSA-8944104;R-HSA-2316434;R-HSA-8857925;R-HSA-5672965;R-HSA-8943728;R-HSA-8943780	FALSE
R-HSA-881907	Gastrin-CREB signalling pathway via PKC and MAPK	5	504	0.0373002	0.836644	5	68	0.00625921	9606	Homo sapiens	CAMK2B;FGF17;UTS2R;EDN3;GNG13		R-HSA-5672965;R-HSA-749448;R-HSA-749452;R-HSA-750993;R-HSA-379048	FALSE
R-HSA-2871809	FCERI mediated Ca+2 mobilization	1	129	0.00954707	0.836847	5	11	0.00101252	9606	Homo sapiens	GRAP2		R-HSA-2730888;R-HSA-2730858;R-HSA-2730847;R-HSA-2730833;R-HSA-2730885	FALSE
R-HSA-1474244	Extracellular matrix organization	3	329	0.0243487	0.840955	17	318	0.029271	9606	Homo sapiens	FBN3;CTSL2		R-HSA-2471621;R-HSA-2161282;R-HSA-1604752;R-HSA-2129385;R-HSA-2129353;R-HSA-2396399;R-HSA-2129357;R-HSA-2213200;R-HSA-2514772;R-HSA-1592362;R-HSA-2129362;R-HSA-2328048;R-HSA-2485148;R-HSA-2168923;R-HSA-1592387;R-HSA-3814820;R-HSA-2129375	FALSE
R-HSA-2454202	Fc epsilon receptor (FCERI) signaling	6	594	0.0439609	0.841435	19	189	0.0173969	9606	Homo sapiens	CAMK2B;FGF17;LCK;TRAT1;GRAP2;SALL4		R-HSA-2730889;R-HSA-8944104;R-HSA-2730888;R-HSA-2730856;R-HSA-8857925;R-HSA-2730858;R-HSA-2730892;R-HSA-2730851;R-HSA-2730885;R-HSA-8943780;R-HSA-2730841;R-HSA-2316434;R-HSA-2730840;R-HSA-5672965;R-HSA-2396561;R-HSA-2730847;R-HSA-2730833;R-HSA-8943728;R-HSA-2396606	FALSE
R-HSA-446203	Asparagine N-linked glycosylation	4	420	0.0310835	0.841553	14	143	0.0131627	9606	Homo sapiens	CHST8;TUBB8;TUBA3D;LMAN1L		R-HSA-5694418;R-HSA-203973;R-HSA-5694417;R-HSA-5694527;R-HSA-6809006;R-HSA-5694428;R-HSA-204008;R-HSA-5694522;R-HSA-6809003;R-HSA-5694439;R-HSA-6786034;R-HSA-5694446;R-HSA-5694441;R-HSA-5694409	FALSE
R-HSA-195721	Signaling by Wnt	3	330	0.0244227	0.842436	28	156	0.0143594	9606	Homo sapiens	TCF7;KREMEN2;GNG13		R-HSA-3769401;R-HSA-3299569;R-HSA-3322422;R-HSA-4641231;R-HSA-3364026;R-HSA-3322427;R-HSA-3322424;R-HSA-4411351;R-HSA-8944349;R-HSA-5368586;R-HSA-3364014;R-HSA-398040;R-HSA-5665608;R-HSA-8944362;R-HSA-3361751;R-HSA-3451153;R-HSA-4411365;R-HSA-8944352;R-HSA-5229348;R-HSA-1458875;R-HSA-4411372;R-HSA-201712;R-HSA-398193;R-HSA-3965444;R-HSA-3364042;R-HSA-3965447;R-HSA-3965441;R-HSA-3451147	FALSE
R-HSA-3371556	Cellular response to heat stress	1	133	0.0098431	0.845809	1	29	0.00266937	9606	Homo sapiens	CAMK2B		R-HSA-5082387	FALSE
R-HSA-1500931	Cell-Cell communication	1	133	0.0098431	0.845809	1	60	0.00552283	9606	Homo sapiens	CLDN8		R-HSA-420019	FALSE
R-HSA-1852241	Organelle biogenesis and maintenance	3	334	0.0247188	0.848244	15	86	0.00791605	9606	Homo sapiens	TUBB8;TUBA3D;ALB		R-HSA-5624949;R-HSA-5626228;R-HSA-5625424;R-HSA-5626227;R-HSA-5625426;R-HSA-5626681;R-HSA-5617816;R-HSA-5618328;R-HSA-5624952;R-HSA-5618331;R-HSA-5638009;R-HSA-5625421;R-HSA-5626223;R-HSA-5625416;R-HSA-5626699	FALSE
R-HSA-8878159	Transcriptional regulation by RUNX3	1	136	0.0100651	0.852208	1	47	0.00432621	9606	Homo sapiens	TCF7		R-HSA-8951428	FALSE
R-HSA-114608	Platelet degranulation	1	137	0.0101391	0.854281	1	11	0.00101252	9606	Homo sapiens	ALB		R-HSA-481007	FALSE
R-HSA-186797	Signaling by PDGF	5	520	0.0384843	0.85569	6	173	0.0159242	9606	Homo sapiens	CAMK2B;FGF17;LCK;TRAT1;SALL4		R-HSA-8944104;R-HSA-2316434;R-HSA-8857925;R-HSA-5672965;R-HSA-8943728;R-HSA-8943780	FALSE
R-HSA-422475	Axon guidance	6	611	0.0452191	0.859865	5	296	0.027246	9606	Homo sapiens	CAMK2B;TUBB8;FGF17;CACNA1I;TUBA3D;SLIT1		R-HSA-525833;R-HSA-5672965;R-HSA-445077;R-HSA-373715;R-HSA-445071	FALSE
R-HSA-187037	NGF signalling via TRKA from the plasma membrane	5	527	0.0390024	0.863427	6	200	0.0184094	9606	Homo sapiens	CAMK2B;FGF17;LCK;TRAT1;SALL4		R-HSA-8944104;R-HSA-2316434;R-HSA-8857925;R-HSA-5672965;R-HSA-8943728;R-HSA-8943780	FALSE
R-HSA-76005	Response to elevated platelet cytosolic Ca2+	1	144	0.0106572	0.868009	1	14	0.00128866	9606	Homo sapiens	ALB		R-HSA-481007	FALSE
R-HSA-202733	Cell surface interactions at the vascular wall	2	256	0.0189461	0.874859	2	64	0.00589102	9606	Homo sapiens	LCK;IGLL1		R-HSA-210291;R-HSA-8858498	FALSE
R-HSA-8878171	Transcriptional regulation by RUNX1	2	260	0.0192422	0.880319	1	132	0.0121502	9606	Homo sapiens	CTSL2		R-HSA-8938108	FALSE
R-HSA-388396	GPCR downstream signaling	12	1140	0.0843694	0.881109	28	70	0.0064433	9606	Homo sapiens	POMC;UTS2R;GRM4;EDN3;C2orf85;PENK;MC5R;CCR9;CCL19;CRHR1;TSHR;GNG13		R-HSA-749448;R-HSA-749454;R-HSA-749453;R-HSA-749452;R-HSA-750988;R-HSA-749446;R-HSA-751001;R-HSA-420883;R-HSA-750993;R-HSA-749456;R-HSA-398040;R-HSA-751019;R-HSA-379044;R-HSA-392295;R-HSA-8982637;R-HSA-392300;R-HSA-380073;R-HSA-379048;R-HSA-751013;R-HSA-381750;R-HSA-751039;R-HSA-398193;R-HSA-751027;R-HSA-8982640;R-HSA-751024;R-HSA-744887;R-HSA-744886;R-HSA-751029	FALSE
R-HSA-1280215	Cytokine Signaling in Immune system	13	1222	0.0904381	0.881204	21	623	0.0573454	9606	Homo sapiens	CAMK2B;POMC;FGF17;TRAT1;LCK;SALL4;NANOG;LTB;CCL19;RAG1		R-HSA-5668534;R-HSA-8944104;R-HSA-8857925;R-HSA-452100;R-HSA-5668789;R-HSA-6784160;R-HSA-5676593;R-HSA-5668414;R-HSA-6789615;R-HSA-8865711;R-HSA-8943780;R-HSA-5668454;R-HSA-2316434;R-HSA-5672965;R-HSA-1264832;R-HSA-6790036;R-HSA-5668481;R-HSA-8943728;R-HSA-5676591;R-HSA-449978;R-HSA-909552	FALSE
R-HSA-5673001	RAF/MAP kinase cascade	2	267	0.0197602	0.88935	1	39	0.00358984	9606	Homo sapiens	CAMK2B;FGF17		R-HSA-5672965	FALSE
R-HSA-112412	SOS-mediated signalling	2	267	0.0197602	0.88935	1	41	0.00377393	9606	Homo sapiens	CAMK2B;FGF17		R-HSA-5672965	FALSE
R-HSA-179812	GRB2 events in EGFR signaling	2	267	0.0197602	0.88935	1	42	0.00386598	9606	Homo sapiens	CAMK2B;FGF17		R-HSA-5672965	FALSE
R-HSA-180336	SHC1 events in EGFR signaling	2	267	0.0197602	0.88935	1	43	0.00395803	9606	Homo sapiens	CAMK2B;FGF17		R-HSA-5672965	FALSE
R-HSA-428157	Sphingolipid metabolism	1	157	0.0116193	0.890179	1	61	0.00561488	9606	Homo sapiens	GDF3		R-HSA-428185	FALSE
R-HSA-5663202	Diseases of signal transduction	4	463	0.0342658	0.890687	40	297	0.027338	9606	Homo sapiens	FGF17;LCK;TRAT1;KREMEN2		R-HSA-2023455;R-HSA-2023451;R-HSA-5655315;R-HSA-5655326;R-HSA-5655262;R-HSA-5655263;R-HSA-5654748;R-HSA-5655323;R-HSA-5655320;R-HSA-2033486;R-HSA-5655301;R-HSA-5655233;R-HSA-5655247;R-HSA-5655244;R-HSA-5655245;R-HSA-5655243;R-HSA-5655240;R-HSA-5655241;R-HSA-2033472;R-HSA-1839100;R-HSA-5655285;R-HSA-1839098;R-HSA-5655295;R-HSA-1839094;R-HSA-5655290;R-HSA-2400009;R-HSA-5339711;R-HSA-5655289;R-HSA-2…	FALSE
R-HSA-187706	Signalling to p38 via RIT and RIN	2	272	0.0201303	0.895411	1	42	0.00386598	9606	Homo sapiens	CAMK2B;FGF17		R-HSA-5672965	FALSE
R-HSA-170984	ARMS-mediated activation	2	272	0.0201303	0.895411	1	44	0.00405007	9606	Homo sapiens	CAMK2B;FGF17		R-HSA-5672965	FALSE
R-HSA-170968	Frs2-mediated activation	2	274	0.0202783	0.897749	1	45	0.00414212	9606	Homo sapiens	CAMK2B;FGF17		R-HSA-5672965	FALSE
R-HSA-5684996	MAPK1/MAPK3 signaling	2	274	0.0202783	0.897749	1	46	0.00423417	9606	Homo sapiens	CAMK2B;FGF17		R-HSA-5672965	FALSE
R-HSA-2586552	Signaling by Leptin	2	275	0.0203523	0.898899	1	58	0.00533873	9606	Homo sapiens	CAMK2B;FGF17		R-HSA-5672965	FALSE
R-HSA-2871796	FCERI mediated MAPK activation	3	377	0.0279011	0.89983	9	59	0.00543078	9606	Homo sapiens	CAMK2B;FGF17;GRAP2		R-HSA-2730889;R-HSA-2730841;R-HSA-2730856;R-HSA-2730840;R-HSA-5672965;R-HSA-2730892;R-HSA-2396561;R-HSA-2730851;R-HSA-2396606	FALSE
R-HSA-169893	Prolonged ERK activation events	2	276	0.0204263	0.900038	1	50	0.00460236	9606	Homo sapiens	CAMK2B;FGF17		R-HSA-5672965	FALSE
R-HSA-912526	Interleukin receptor SHC signaling	2	277	0.0205003	0.901164	1	45	0.00414212	9606	Homo sapiens	CAMK2B;FGF17		R-HSA-5672965	FALSE
R-HSA-167044	Signalling to RAS	2	278	0.0205743	0.902279	1	49	0.00451031	9606	Homo sapiens	CAMK2B;FGF17		R-HSA-5672965	FALSE
R-HSA-5358351	Signaling by Hedgehog	1	166	0.0122854	0.903317	2	82	0.00754786	9606	Homo sapiens	TUBA3D		R-HSA-5610733;R-HSA-5610767	FALSE
R-HSA-425366	Transport of bile salts and organic acids, metal ions and amine compounds	1	166	0.0122854	0.903317	1	66	0.00607511	9606	Homo sapiens	SIT1		R-HSA-352052	FALSE
R-HSA-168256	Immune System	32	2765	0.204633	0.904488	129	1456	0.134021	9606	Homo sapiens	CAMK2B;LRMP;CD3E;CD1C;CD3D;CD1A;TUBB8;CD79A;TUBA3D;NLRP4;GRAP2;SALL4;TBC1D10C;MUC15;CCL19;RAG1;TRAT1;SH2D1A;POMC;FGF17;ZAP70;CD8B;LCK;NANOG;CD247;LTB;CTSL2		R-HSA-389381;R-HSA-202241;R-HSA-452100;R-HSA-8858500;R-HSA-202245;R-HSA-202248;R-HSA-2395439;R-HSA-8850326;R-HSA-5690702;R-HSA-5690701;R-HSA-5690740;R-HSA-389158;R-HSA-198955;R-HSA-8865711;R-HSA-8943780;R-HSA-202291;R-HSA-2395412;R-HSA-5668454;R-HSA-2130706;R-HSA-8850356;R-HSA-5685602;R-HSA-5685603;R-HSA-5685600;R-HSA-202307;R-HSA-2730856;R-HSA-2730858;R-HSA-2396007;R-HSA-1112666;R-HSA-2730851;R-…	FALSE
R-HSA-2173782	Binding and Uptake of Ligands by Scavenger Receptors	1	169	0.0125074	0.907339	1	33	0.00303755	9606	Homo sapiens	ALB		R-HSA-2168887	FALSE
R-HSA-199991	Membrane Trafficking	6	667	0.0493635	0.908552	38	218	0.0200663	9606	Homo sapiens	TUBB8;TUBA3D;LMAN1L;TBC1D10C;CD3D		R-HSA-8868230;R-HSA-8849350;R-HSA-5694418;R-HSA-6811426;R-HSA-203973;R-HSA-5694417;R-HSA-6809006;R-HSA-5694428;R-HSA-8868236;R-HSA-6809003;R-HSA-8849353;R-HSA-2316347;R-HSA-8854173;R-HSA-8871194;R-HSA-8871193;R-HSA-5694409;R-HSA-190877;R-HSA-8868071;R-HSA-8866277;R-HSA-5694527;R-HSA-8867756;R-HSA-204008;R-HSA-8868651;R-HSA-5694522;R-HSA-8867754;R-HSA-8868648;R-HSA-8868072;R-HSA-5694439;R-HSA-8868…	FALSE
R-HSA-2142753	Arachidonic acid metabolism	1	170	0.0125814	0.908642	1	82	0.00754786	9606	Homo sapiens	DPEP3		R-HSA-266012	FALSE
R-HSA-5218921	VEGFR2 mediated cell proliferation	2	285	0.0210924	0.909761	1	51	0.0046944	9606	Homo sapiens	CAMK2B;FGF17		R-HSA-5672965	FALSE
R-HSA-6807070	PTEN Regulation	1	171	0.0126554	0.909927	3	56	0.00515464	9606	Homo sapiens	SALL4		R-HSA-8944104;R-HSA-8943728;R-HSA-8943780	FALSE
R-HSA-8854691	Interleukin-19,20,22,24,26,28 and 29 signaling	2	286	0.0211664	0.910785	1	57	0.00524669	9606	Homo sapiens	CAMK2B;FGF17		R-HSA-5672965	FALSE
R-HSA-187687	Signalling to ERKs	2	287	0.0212404	0.911799	1	63	0.00579897	9606	Homo sapiens	CAMK2B;FGF17		R-HSA-5672965	FALSE
R-HSA-877300	Interferon gamma signaling	1	176	0.0130255	0.916088	1	15	0.00138071	9606	Homo sapiens	CAMK2B		R-HSA-909552	FALSE
R-HSA-8853659	RET signaling	2	292	0.0216104	0.916707	1	63	0.00579897	9606	Homo sapiens	CAMK2B;FGF17		R-HSA-5672965	FALSE
R-HSA-512988	Interleukin-3, 5 and GM-CSF signaling	2	293	0.0216844	0.917657	1	77	0.00708763	9606	Homo sapiens	CAMK2B;FGF17		R-HSA-5672965	FALSE
R-HSA-168898	Toll-Like Receptors Cascades	1	184	0.0136175	0.925085	1	161	0.0148196	9606	Homo sapiens	CTSL2		R-HSA-1678981	FALSE
R-HSA-72163	mRNA Splicing - Major Pathway	1	185	0.0136915	0.92614	7	9	0.000828	9606	Homo sapiens	ELAVL2		R-HSA-72160;R-HSA-72130;R-HSA-156661;R-HSA-72139;R-HSA-72124;R-HSA-72143;R-HSA-72127	FALSE
R-HSA-1236975	Antigen processing-Cross presentation	1	186	0.0137655	0.92718	1	23	0.00211708	9606	Homo sapiens	CTSL2		R-HSA-1236948	FALSE
R-HSA-211897	Cytochrome P450 - arranged by substrate type	1	186	0.0137655	0.92718	1	62	0.00570692	9606	Homo sapiens	POMC		R-HSA-193997	FALSE
R-HSA-3781865	Diseases of glycosylation	1	190	0.0140616	0.931196	3	58	0.00533873	9606	Homo sapiens	MUC15		R-HSA-6785524;R-HSA-5096537;R-HSA-5096532	FALSE
R-HSA-109582	Hemostasis	7	798	0.0590586	0.933652	29	323	0.0297312	9606	Homo sapiens	TUBB8;TUBA3D;P2RX2;LCK;IGLL1;ALB;GNG13		R-HSA-396996;R-HSA-397891;R-HSA-8858498;R-HSA-392195;R-HSA-428750;R-HSA-428749;R-HSA-396941;R-HSA-397835;R-HSA-139855;R-HSA-392202;R-HSA-392852;R-HSA-434836;R-HSA-418581;R-HSA-983259;R-HSA-418579;R-HSA-428752;R-HSA-418576;R-HSA-392870;R-HSA-419490;R-HSA-481007;R-HSA-428909;R-HSA-983266;R-HSA-392874;R-HSA-428918;R-HSA-210291;R-HSA-428917;R-HSA-114552;R-HSA-392187;R-HSA-114558	FALSE
R-HSA-166520	Signalling by NGF	5	615	0.0455151	0.934448	6	254	0.02338	9606	Homo sapiens	CAMK2B;FGF17;LCK;TRAT1;SALL4		R-HSA-8944104;R-HSA-2316434;R-HSA-8857925;R-HSA-5672965;R-HSA-8943728;R-HSA-8943780	FALSE
R-HSA-195258	RHO GTPase Effectors	2	314	0.0232386	0.935417	2	106	0.009757	9606	Homo sapiens	TUBB8;TUBA3D		R-HSA-5666169;R-HSA-5672329	FALSE
R-HSA-72172	mRNA Splicing	1	196	0.0145056	0.936812	7	14	0.00128866	9606	Homo sapiens	ELAVL2		R-HSA-72160;R-HSA-72130;R-HSA-156661;R-HSA-72139;R-HSA-72124;R-HSA-72143;R-HSA-72127	FALSE
R-HSA-8957322	Metabolism of steroids	2	316	0.0233866	0.936906	10	228	0.0209867	9606	Homo sapiens	POMC;ALB		R-HSA-194130;R-HSA-194083;R-HSA-193073;R-HSA-193064;R-HSA-194153;R-HSA-194121;R-HSA-193070;R-HSA-469659;R-HSA-194079;R-HSA-193997	FALSE
R-HSA-112399	IRS-mediated signalling	2	321	0.0237567	0.940487	2	76	0.00699558	9606	Homo sapiens	CAMK2B;FGF17		R-HSA-109699;R-HSA-5672965	FALSE
R-HSA-5621481	C-type lectin receptors (CLRs)	1	202	0.0149497	0.941972	1	68	0.00625921	9606	Homo sapiens	MUC15		R-HSA-8858500	FALSE
R-HSA-74751	Insulin receptor signalling cascade	2	324	0.0239787	0.942543	2	92	0.00846834	9606	Homo sapiens	CAMK2B;FGF17		R-HSA-109699;R-HSA-5672965	FALSE
R-HSA-2428928	IRS-related events triggered by IGF1R	2	325	0.0240527	0.943213	2	79	0.00727172	9606	Homo sapiens	CAMK2B;FGF17		R-HSA-109699;R-HSA-5672965	FALSE
R-HSA-2428924	IGF1R signaling cascade	2	326	0.0241267	0.943876	2	84	0.00773196	9606	Homo sapiens	CAMK2B;FGF17		R-HSA-109699;R-HSA-5672965	FALSE
R-HSA-2404192	Signaling by Type 1 Insulin-like Growth Factor 1 Receptor (IGF1R)	2	327	0.0242007	0.944532	2	86	0.00791605	9606	Homo sapiens	CAMK2B;FGF17		R-HSA-109699;R-HSA-5672965	FALSE
R-HSA-5653656	Vesicle-mediated transport	7	828	0.0612789	0.947693	39	251	0.0231038	9606	Homo sapiens	TUBB8;TUBA3D;LMAN1L;ALB;TBC1D10C;CD3D		R-HSA-8868230;R-HSA-8849350;R-HSA-5694418;R-HSA-6811426;R-HSA-203973;R-HSA-5694417;R-HSA-6809006;R-HSA-5694428;R-HSA-8868236;R-HSA-6809003;R-HSA-8849353;R-HSA-2168887;R-HSA-2316347;R-HSA-8854173;R-HSA-8871194;R-HSA-8871193;R-HSA-5694409;R-HSA-190877;R-HSA-8868071;R-HSA-8866277;R-HSA-5694527;R-HSA-8867756;R-HSA-204008;R-HSA-8868651;R-HSA-5694522;R-HSA-8867754;R-HSA-8868648;R-HSA-8868072;R-HSA-5694…	FALSE
R-HSA-448424	Interleukin-17 signaling	2	332	0.0245708	0.947702	1	81	0.00745582	9606	Homo sapiens	CAMK2B;FGF17		R-HSA-5672965	FALSE
R-HSA-5668914	Diseases of metabolism	1	217	0.0160598	0.953109	1	95	0.00874448	9606	Homo sapiens	POMC		R-HSA-5603251	FALSE
R-HSA-74752	Signaling by Insulin receptor	2	349	0.0258289	0.957242	2	101	0.00929676	9606	Homo sapiens	CAMK2B;FGF17		R-HSA-109699;R-HSA-5672965	FALSE
R-HSA-372790	Signaling by GPCR	14	1509	0.111679	0.9667	50	336	0.0309278	9606	Homo sapiens	CAMK2B;UTS2R;EDN3;TSHR;CRHR1;GNG13;POMC;FGF17;GRM4;C2orf85;MC5R;PENK;CCR9;CCL19		R-HSA-167427;R-HSA-749448;R-HSA-749454;R-HSA-749453;R-HSA-749452;R-HSA-750988;R-HSA-167429;R-HSA-167433;R-HSA-749446;R-HSA-112271;R-HSA-751001;R-HSA-420883;R-HSA-750993;R-HSA-749456;R-HSA-3296301;R-HSA-374298;R-HSA-751019;R-HSA-379044;R-HSA-381612;R-HSA-112042;R-HSA-380073;R-HSA-379048;R-HSA-751013;R-HSA-381750;R-HSA-751039;R-HSA-751027;R-HSA-751024;R-HSA-744887;R-HSA-744886;R-HSA-751029;R-HSA-44…	FALSE
R-HSA-4420097	VEGFA-VEGFR2 Pathway	2	372	0.0275311	0.967541	1	116	0.0106775	9606	Homo sapiens	CAMK2B;FGF17		R-HSA-5672965	FALSE
R-HSA-194138	Signaling by VEGF	2	381	0.0281972	0.970886	1	122	0.0112298	9606	Homo sapiens	CAMK2B;FGF17		R-HSA-5672965	FALSE
R-HSA-72203	Processing of Capped Intron-Containing Pre-mRNA	1	254	0.0187981	0.972309	7	32	0.00294551	9606	Homo sapiens	ELAVL2		R-HSA-72160;R-HSA-72130;R-HSA-156661;R-HSA-72139;R-HSA-72124;R-HSA-72143;R-HSA-72127	FALSE
R-HSA-15869	Metabolism of nucleotides	1	256	0.0189461	0.973088	1	135	0.0124264	9606	Homo sapiens	ADA		R-HSA-74241	FALSE
R-HSA-68886	M Phase	2	390	0.0288632	0.973898	8	66	0.00607511	9606	Homo sapiens	TUBB8;TUBA3D		R-HSA-2484822;R-HSA-375302;R-HSA-2467809;R-HSA-2467811;R-HSA-380316;R-HSA-1638803;R-HSA-2468287;R-HSA-1638821	FALSE
R-HSA-2262752	Cellular responses to stress	3	511	0.0378182	0.975431	2	184	0.0169367	9606	Homo sapiens	CAMK2B;TUBB8;TUBA3D		R-HSA-5618080;R-HSA-5082387	FALSE
R-HSA-5663205	Infectious disease	3	531	0.0392984	0.980311	6	328	0.0301915	9606	Homo sapiens	CD8B;LCK;CD247		R-HSA-182198;R-HSA-182186;R-HSA-182171;R-HSA-200954;R-HSA-167566;R-HSA-164943	FALSE
R-HSA-913531	Interferon Signaling	1	292	0.0216104	0.983903	1	51	0.0046944	9606	Homo sapiens	CAMK2B		R-HSA-909552	FALSE
R-HSA-8978868	Fatty acid metabolism	2	435	0.0321936	0.984983	2	222	0.0204345	9606	Homo sapiens	ELOVL4;DPEP3		R-HSA-548830;R-HSA-266012	FALSE
R-HSA-211945	Phase I - Functionalization of compounds	1	300	0.0222025	0.985644	1	99	0.00911267	9606	Homo sapiens	POMC		R-HSA-193997	FALSE
R-HSA-194315	Signaling by Rho GTPases	2	445	0.0329337	0.986738	2	111	0.0102172	9606	Homo sapiens	TUBB8;TUBA3D		R-HSA-5666169;R-HSA-5672329	FALSE
R-HSA-1483257	Phospholipid metabolism	1	315	0.0233126	0.988417	2	218	0.0200663	9606	Homo sapiens	INPP5J		R-HSA-1675949;R-HSA-1676177	FALSE
R-HSA-1643685	Disease	12	1496	0.110716	0.990165	55	905	0.0833027	9606	Homo sapiens	POMC;FGF17;SLC12A3;CD8B;TRAT1;LCK;SIT1;ALB;MUC15;CD247;KREMEN2;SLC5A5		R-HSA-2023455;R-HSA-2023451;R-HSA-5658195;R-HSA-5655262;R-HSA-5655263;R-HSA-5654748;R-HSA-167566;R-HSA-6785524;R-HSA-5096537;R-HSA-5655233;R-HSA-182171;R-HSA-5655247;R-HSA-5096532;R-HSA-5655244;R-HSA-5655245;R-HSA-5655243;R-HSA-5655240;R-HSA-5655241;R-HSA-5655285;R-HSA-182186;R-HSA-5655295;R-HSA-5655290;R-HSA-2400009;R-HSA-5655289;R-HSA-5655270;R-HSA-5655268;R-HSA-5655269;R-HSA-182198;R-HSA-20120…	FALSE
R-HSA-8953897	Cellular responses to external stimuli	3	598	0.044257	0.990788	2	253	0.0232879	9606	Homo sapiens	CAMK2B;TUBB8;TUBA3D		R-HSA-5618080;R-HSA-5082387	FALSE
R-HSA-6798695	Neutrophil degranulation	2	480	0.035524	0.991448	2	10	0.00092	9606	Homo sapiens	TBC1D10C;LRMP		R-HSA-6798739;R-HSA-6800426	FALSE
R-HSA-168249	Innate Immune System	13	1632	0.120782	0.993121	58	768	0.0706922	9606	Homo sapiens	CAMK2B;TRAT1;LRMP;CD3D;FGF17;LCK;GRAP2;NLRP4;SALL4;TBC1D10C;MUC15;CD247;CTSL2		R-HSA-2424484;R-HSA-2424485;R-HSA-2424486;R-HSA-2424487;R-HSA-8858500;R-HSA-2424480;R-HSA-2029467;R-HSA-2424481;R-HSA-2424482;R-HSA-2395439;R-HSA-2029458;R-HSA-2029459;R-HSA-2029457;R-HSA-2029455;R-HSA-2029452;R-HSA-2029453;R-HSA-2029451;R-HSA-2396594;R-HSA-2029449;R-HSA-2396606;R-HSA-1678981;R-HSA-2730889;R-HSA-2730888;R-HSA-2730892;R-HSA-2730885;R-HSA-8943780;R-HSA-1606327;R-HSA-2395412;R-HSA-2…	FALSE
R-HSA-211859	Biological oxidations	2	548	0.0405565	0.996408	2	186	0.0171208	9606	Homo sapiens	POMC;DPEP3		R-HSA-5433067;R-HSA-193997	FALSE
R-HSA-69278	Cell Cycle, Mitotic	2	566	0.0418887	0.997153	11	333	0.0306517	9606	Homo sapiens	TUBB8;TUBA3D		R-HSA-2484822;R-HSA-375302;R-HSA-2467809;R-HSA-8852306;R-HSA-2467811;R-HSA-380316;R-HSA-1638803;R-HSA-2468287;R-HSA-1638821;R-HSA-8852298;R-HSA-8852280	FALSE
R-HSA-381753	Olfactory Signaling Pathway	1	432	0.0319716	0.997848	1	2	0.000184	9606	Homo sapiens	C2orf85		R-HSA-381750	FALSE
R-HSA-983169	Class I MHC mediated antigen processing & presentation	1	464	0.0343398	0.998645	1	48	0.00441826	9606	Homo sapiens	CTSL2		R-HSA-1236948	FALSE
R-HSA-71291	Metabolism of amino acids and derivatives	2	656	0.0485494	0.999125	6	269	0.0247607	9606	Homo sapiens	TPO;SLC5A5		R-HSA-350901;R-HSA-209840;R-HSA-209815;R-HSA-209910;R-HSA-209973;R-HSA-209925	FALSE
R-HSA-1640170	Cell Cycle	2	680	0.0503256	0.999364	11	420	0.0386598	9606	Homo sapiens	TUBB8;TUBA3D		R-HSA-2484822;R-HSA-375302;R-HSA-2467809;R-HSA-8852306;R-HSA-2467811;R-HSA-380316;R-HSA-1638803;R-HSA-2468287;R-HSA-1638821;R-HSA-8852298;R-HSA-8852280	FALSE
R-HSA-597592	Post-translational protein modification	9	1530	0.113233	0.999503	38	452	0.0416053	9606	Homo sapiens	CHST8;TUBB8;TUBA3D;LMAN1L;PENK;ALB;MUC15;CHGB;GALNT8		R-HSA-5694487;R-HSA-977228;R-HSA-5694418;R-HSA-1964505;R-HSA-913675;R-HSA-203973;R-HSA-5694417;R-HSA-1964501;R-HSA-8955712;R-HSA-6809006;R-HSA-5694428;R-HSA-6809003;R-HSA-914012;R-HSA-6786034;R-HSA-914008;R-HSA-8955869;R-HSA-914010;R-HSA-914005;R-HSA-914006;R-HSA-5694409;R-HSA-977071;R-HSA-8952289;R-HSA-5694527;R-HSA-8865774;R-HSA-204008;R-HSA-5694522;R-HSA-914017;R-HSA-8867370;R-HSA-914018;R-HSA…	FALSE
R-HSA-162582	Signal Transduction	24	3002	0.222173	0.999704	215	1922	0.176915	9606	Homo sapiens	CAMK2B;UTS2R;EDN3;TRAT1;TCF7;KREMEN2;TSHR;CRHR1;GNG13;TUBB8;POMC;FGF17;TUBA3D;GRM4;C2orf85;LCK;GRAP2;SALL4;MC5R;PENK;CCR9;CCL19;RAG1		R-HSA-5654614;R-HSA-3769401;R-HSA-5654615;R-HSA-167427;R-HSA-5654612;R-HSA-205319;R-HSA-3322422;R-HSA-5654608;R-HSA-1562641;R-HSA-167429;R-HSA-5654622;R-HSA-5654623;R-HSA-3322427;R-HSA-5654620;R-HSA-3322424;R-HSA-167433;R-HSA-5654618;R-HSA-5654596;R-HSA-5654597;R-HSA-5654594;R-HSA-420883;R-HSA-5654592;R-HSA-5654607;R-HSA-5654605;R-HSA-5654603;R-HSA-5654600;R-HSA-3296301;R-HSA-374298;R-HSA-5654646…	FALSE
R-HSA-212436	Generic Transcription Pathway	6	1300	0.0962108	0.99983	4	534	0.0491532	9606	Homo sapiens	NR5A1;ZNF492;TCF7;ZNF676;CTSL2		R-HSA-8938108;R-HSA-376419;R-HSA-8951428;R-HSA-975040	FALSE
R-HSA-8953854	Metabolism of RNA	2	782	0.0578745	0.999839	9	180	0.0165685	9606	Homo sapiens	APOBEC2;ELAVL2		R-HSA-72160;R-HSA-72130;R-HSA-156661;R-HSA-77609;R-HSA-72139;R-HSA-83677;R-HSA-72124;R-HSA-72143;R-HSA-72127	FALSE
R-HSA-556833	Metabolism of lipids	6	1316	0.0973949	0.999858	15	818	0.0752946	9606	Homo sapiens	POMC;ELOVL4;ALB;INPP5J;GDF3;DPEP3		R-HSA-194083;R-HSA-1676177;R-HSA-193064;R-HSA-194153;R-HSA-194121;R-HSA-193070;R-HSA-193997;R-HSA-194130;R-HSA-193073;R-HSA-1675949;R-HSA-548830;R-HSA-266012;R-HSA-469659;R-HSA-194079;R-HSA-428185	FALSE
R-HSA-73857	RNA Polymerase II Transcription	6	1440	0.106572	0.999967	4	593	0.0545839	9606	Homo sapiens	NR5A1;ZNF492;TCF7;ZNF676;CTSL2		R-HSA-8938108;R-HSA-376419;R-HSA-8951428;R-HSA-975040	FALSE
R-HSA-74160	Gene expression (Transcription)	7	1619	0.119819	0.999984	11	709	0.0652614	9606	Homo sapiens	NR5A1;TDRD1;ZNF492;TCF7;ZNF676;CTSL2		R-HSA-5601910;R-HSA-5603062;R-HSA-8938108;R-HSA-376419;R-HSA-5629218;R-HSA-5601922;R-HSA-8951428;R-HSA-5601929;R-HSA-5603067;R-HSA-5601883;R-HSA-975040	FALSE
R-HSA-392499	Metabolism of proteins	13	2373	0.175622	0.999995	61	815	0.0750184	9606	Homo sapiens	CHST8;LMAN1L;ISL1;GNG13;TUBB8;POMC;TUBA3D;ALB;PENK;MUC15;IGFALS;CHGB;GALNT8		R-HSA-381446;R-HSA-5694418;R-HSA-913675;R-HSA-8850560;R-HSA-5694417;R-HSA-5694428;R-HSA-381461;R-HSA-6786034;R-HSA-381466;R-HSA-5694409;R-HSA-977071;R-HSA-8867370;R-HSA-5694439;R-HSA-8955706;R-HSA-6814418;R-HSA-5694446;R-HSA-981814;R-HSA-381500;R-HSA-6786012;R-HSA-381496;R-HSA-8866105;R-HSA-5694441;R-HSA-981809;R-HSA-5694487;R-HSA-977228;R-HSA-1964505;R-HSA-203973;R-HSA-389954;R-HSA-1964501;R-HSA…	FALSE
R-HSA-1430728	Metabolism	11	3461	0.256143	1	35	2039	0.187684	9606	Homo sapiens	POMC;TPO;ELOVL4;ALB;INPP5J;CACNA2D2;GDF3;ADA;SLC5A5;DPEP3;GNG13		R-HSA-74241;R-HSA-209925;R-HSA-1676177;R-HSA-265166;R-HSA-194121;R-HSA-381706;R-HSA-193997;R-HSA-194130;R-HSA-825631;R-HSA-209815;R-HSA-548830;R-HSA-266012;R-HSA-400092;R-HSA-1855174;R-HSA-469659;R-HSA-194079;R-HSA-428185;R-HSA-194083;R-HSA-400037;R-HSA-400097;R-HSA-400046;R-HSA-265645;R-HSA-381612;R-HSA-193064;R-HSA-194153;R-HSA-193070;R-HSA-1855218;R-HSA-350901;R-HSA-193073;R-HSA-209840;R-HSA-1…	FALSE
