# Supplementary material for: A Computational Approach Identifies Immunogenic Features of Prognosis in Human Cancers
Source: Front Immunol. 2018 Dec 21;9:3017. doi: 10.3389/fimmu.2018.03017 (PMC6308325; doi:10.3389/fimmu.2018.03017)
Supplement: Supplementary file 8 [file Table_7.XLSX]

## Sheet: Supplementary table 7
Table S7. Differentially expressed genes in alive and dead subjects of cluster4.
Genes identified as differentially expressed in the deceased group using the alive group as the control with Deseq.
	baseMean	log2FoldChange	lfcSE	stat	pvalue	padj
ABCB11	7.69312	1.34432	0.247575	5.42995	5.63709e-08	2.89879e-06
ABCB4	260.355	1.32587	0.161305	8.21966	2.04074e-16	6.41696e-14
ABCC12	2.2239	-1.10972	0.25659	-4.32486	1.52626e-05	0.000311437
ABCG5	10.5823	1.06741	0.193488	5.51669	3.45451e-08	1.88241e-06
ADA	737.803	-1.22648	0.119972	-10.2231	1.56324e-24	1.57813e-21
ADH1B	856.131	1.21039	0.195423	6.19366	5.87818e-10	4.96693e-08
ADH1C	327.869	1.66894	0.216475	7.70964	1.26174e-14	3.02517e-12
AGT	2027.98	1.54523	0.185268	8.34051	7.39734e-17	2.62756e-14
AGXT	31.8049	1.14816	0.251742	4.56085	5.09461e-06	0.000126909
AIPL1	1.06304	-1.18033	0.243913	-4.83914	1.30399e-06	4.08023e-05
AIRE	2.17283	-1.02286	0.247169	-4.13831	3.4987e-05	0.000604582
ALB	138.031	-5.07513	0.168653	-30.0922	6.13303e-199	1.17638e-194
ALDH1A2	199.87	1.00365	0.164746	6.0921	1.11437e-09	8.76014e-08
AMBP	19.18	2.95692	0.141316	20.9241	3.22855e-97	3.09634e-93
ANKRD55	8.29773	-1.18619	0.157344	-7.53884	4.74182e-14	9.88619e-12
APOBEC2	8.8842	-1.12837	0.184999	-6.09936	1.06491e-09	8.40578e-08
APOC4	18.9672	1.40541	0.231436	6.07257	1.25876e-09	9.81476e-08
AQP4	71.9333	1.04015	0.207784	5.00591	5.55999e-07	2.06199e-05
AQP9	396.3	1.44721	0.170188	8.5036	1.83795e-17	7.19465e-15
ARHGDIG	15.1637	1.02084	0.238483	4.28054	1.86438e-05	0.000367153
ARL5C	1.4887	-1.14756	0.256536	-4.4733	7.70199e-06	0.000178205
BAAT	124.475	1.0473	0.220286	4.75429	1.99144e-06	5.77007e-05
BCO2	69.0711	1.40871	0.142767	9.86722	5.77427e-23	4.25986e-20
BDKRB1	75.2298	1.13639	0.158968	7.14853	8.77152e-13	1.42582e-10
BEND4	18.9133	-1.15162	0.187568	-6.13975	8.26519e-10	6.68922e-08
BEND5	162.302	-1.04888	0.138139	-7.5929	3.12825e-14	6.8969e-12
C11orf87	6.46989	1.41565	0.243694	5.80912	6.28023e-09	4.16821e-07
C11orf9	1050.42	1.33128	0.153736	8.65952	4.73738e-18	1.97539e-15
C14orf39	7.28535	-1.6256	0.238434	-6.81782	9.24344e-12	1.19796e-09
C14orf68	7.72223	1.02256	0.234728	4.35635	1.3225e-05	0.000276931
C15orf60	0.41734	-1.24506	0.251304	-4.95441	7.25515e-07	2.53944e-05
C1QTNF9B	4.00731	-1.11351	0.148234	-7.51185	5.82972e-14	1.18957e-11
C1orf180	0.527315	-1.30348	0.249889	-5.21625	1.82587e-07	8.03255e-06
C1orf228	39.0049	-1.40645	0.138113	-10.1833	2.35332e-24	2.14947e-21
C22orf31	4.7787	-1.46246	0.218506	-6.69301	2.18627e-11	2.557e-09
C2orf85	7.90781	-1.51693	0.203759	-7.44474	9.71329e-14	1.86311e-11
C4orf50	1.86454	-1.17612	0.226254	-5.19823	2.01191e-07	8.71117e-06
C9	22.4359	1.10793	0.253395	4.37234	1.22922e-05	0.000260815
CACNA1I	66.3435	-1.34517	0.176554	-7.619	2.55653e-14	5.83772e-12
CACNA2D2	152.761	-1.07153	0.149167	-7.18338	6.8008e-13	1.14426e-10
CALML6	3.89535	-1.04513	0.183797	-5.68636	1.29779e-08	7.95753e-07
CAMK2B	110.918	-1.5401	0.16595	-9.28047	1.68734e-20	9.51908e-18
CBFA2T3	361.969	-1.23942	0.141744	-8.74404	2.24912e-18	1.0522e-15
CCDC79	0.20138	-1.04931	0.253617	-4.13737	3.51305e-05	0.00060597
CCL19	946.837	-1.11615	0.185791	-6.00753	1.88367e-09	1.39501e-07
CCR9	6.41106	-1.39963	0.217054	-6.44831	1.13101e-10	1.12507e-08
CD1A	66.0661	-1.02103	0.199243	-5.12454	2.98272e-07	1.22772e-05
CD1C	103.789	-1.56917	0.159103	-9.86265	6.04349e-23	4.29334e-20
CD247	357.033	-1.32414	0.13581	-9.74994	1.84581e-22	1.22084e-19
CD3D	540.153	-1.8307	0.149488	-12.2464	1.75564e-34	5.61249e-31
CD3E	1198.42	-1.0699	0.145708	-7.3428	2.09177e-13	3.68094e-11
CD79A	690.504	-1.01345	0.167196	-6.06146	1.34894e-09	1.03912e-07
CD8B	385.447	-1.74284	0.156569	-11.1314	8.82243e-29	1.20874e-25
CELA1	0.631059	-1.05733	0.254503	-4.15451	3.25987e-05	0.000572073
CHGB	102.726	-1.48015	0.183527	-8.065	7.32353e-16	2.09661e-13
CHI3L2	376.293	-1.10867	0.163455	-6.78276	1.17899e-11	1.48778e-09
CHRNA2	3.64304	-1.25757	0.253196	-4.9668	6.80677e-07	2.41816e-05
CHRNA3	32.5176	-1.54157	0.176624	-8.72798	2.5927e-18	1.15652e-15
CHST8	24.9719	-1.2377	0.199034	-6.21855	5.01773e-10	4.31592e-08
CLCNKB	22.1647	-1.01744	0.192403	-5.28804	1.23632e-07	5.68678e-06
CLDN15	526.778	1.12652	0.118546	9.50279	2.04336e-21	1.2248e-18
CLDN8	46.7102	-1.00595	0.247091	-4.07118	4.67764e-05	0.000760355
CPA1	7.63226	1.96393	0.253113	7.75909	8.55382e-15	2.07685e-12
CPA4	274.012	2.20443	0.195442	11.2792	1.66206e-29	2.65667e-26
CPLX3	3.64488	-1.13262	0.207227	-5.4656	4.61339e-08	2.43103e-06
CRB2	50.2933	1.18712	0.176948	6.70886	1.96145e-11	2.33681e-09
CREB3L3	286.502	1.0629	0.239752	4.43335	9.27818e-06	0.000207903
CRHR1	9.92021	-1.05537	0.223748	-4.71679	2.39595e-06	6.70902e-05
CSRP3	2.0456	1.11416	0.248846	4.47732	7.55843e-06	0.000175306
CTSL2	760.032	-1.65413	0.169222	-9.77491	1.44288e-22	9.88425e-20
CYP2C9	43.6208	1.19198	0.242134	4.9228	8.53127e-07	2.88095e-05
CYP2E1	66.6827	1.2836	0.129713	9.89565	4.34795e-23	3.33592e-20
CYP3A7	23.7684	1.15665	0.222888	5.18938	2.10991e-07	9.09442e-06
CYP7A1	9.706	1.06397	0.239914	4.43481	9.21547e-06	0.000206869
DDX43	51.1645	-1.04695	0.199575	-5.24589	1.55532e-07	7.01945e-06
DMRT2	105.915	-1.43188	0.211235	-6.7786	1.21347e-11	1.52128e-09
DNAH8	4.90047	-1.12637	0.205236	-5.48819	4.06082e-08	2.16965e-06
DPEP3	5.72786	-1.44435	0.207961	-6.94528	3.77716e-12	5.32719e-10
DPPA4	14.4544	-2.50681	0.246095	-10.1863	2.28179e-24	2.14947e-21
EDN3	51.5355	-1.38407	0.242	-5.7193	1.06965e-08	6.7049e-07
ELAVL2	42.8322	-1.06131	0.188179	-5.63987	1.70176e-08	1.02004e-06
ELOVL4	186.852	-1.48965	0.150311	-9.91041	3.75086e-23	2.99772e-20
EREG	71.3545	1.05517	0.21577	4.89025	1.0071e-06	3.32482e-05
F10	176.108	1.14438	0.159808	7.16098	8.0101e-13	1.3328e-10
F12	305.458	1.01405	0.153862	6.59068	4.37815e-11	4.77144e-09
F5	1351.06	1.24317	0.186281	6.67365	2.49525e-11	2.86596e-09
FAM162B	37.2524	-1.0154	0.138052	-7.35521	1.90625e-13	3.38554e-11
FAM163A	83.8421	-2.24653	0.188331	-11.9286	8.3936e-33	2.01247e-29
FAM9C	3.99657	-1.26912	0.244784	-5.18468	2.16384e-07	9.28514e-06
FBN3	162.113	-1.31288	0.243455	-5.3927	6.94056e-08	3.46684e-06
FGA	202.7	1.31397	0.18845	6.97255	3.11252e-12	4.52282e-10
FGF17	12.115	-1.30011	0.176124	-7.3818	1.56169e-13	2.85283e-11
FGF18	31.3075	1.07312	0.167198	6.41826	1.37842e-10	1.33532e-08
FGF9	47.7677	1.49267	0.203442	7.33707	2.18323e-13	3.80695e-11
FMO3	369.868	1.36102	0.167689	8.11632	4.80527e-16	1.39651e-13
FMO5	400.722	1.18694	0.159071	7.46172	8.53986e-14	1.67146e-11
FMR1NB	0.397282	-1.01384	0.252263	-4.01898	5.84501e-05	0.000897624
FOXN1	121.445	-1.11786	0.246225	-4.53998	5.62585e-06	0.000137289
GALNT8	3.82893	-1.26026	0.227785	-5.53268	3.1538e-08	1.74835e-06
GCET2	93.9403	-1.13694	0.138872	-8.18691	2.68013e-16	8.15995e-14
GDF3	7.27678	-1.41116	0.201688	-6.99672	2.62031e-12	3.86617e-10
GFPT2	716.963	1.03479	0.144521	7.16013	8.06029e-13	1.3328e-10
GJB2	1869.13	1.11983	0.156939	7.13546	9.64648e-13	1.54191e-10
GNG13	2.52529	-1.06096	0.251543	-4.21779	2.46711e-05	0.000456772
GRAP2	143.633	-1.57178	0.139742	-11.2477	2.3758e-29	3.50541e-26
GRM4	35.1298	-1.48828	0.210804	-7.06003	1.66472e-12	2.59601e-10
GSG1L	6.23045	1.0184	0.23305	4.3699	1.24303e-05	0.000263164
GTSF1	103.918	-1.13672	0.2107	-5.39498	6.8532e-08	3.44113e-06
HCG22	7.85202	-1.16681	0.191604	-6.0897	1.13124e-09	8.85643e-08
HEMGN	3.51119	-1.60844	0.242094	-6.64388	3.05537e-11	3.40727e-09
HP	1378.89	2.53881	0.215424	11.7852	4.65492e-32	9.92067e-29
HPR	24.5236	1.76033	0.250527	7.02651	2.1176e-12	3.19824e-10
HPX	49.8693	1.04387	0.160506	6.5036	7.84185e-11	8.04356e-09
HSD17B6	376.76	1.50834	0.170157	8.86439	7.69247e-19	3.88288e-16
IGDCC3	44.193	-1.44655	0.21075	-6.86382	6.70454e-12	9.05632e-10
IGFALS	79.3595	-1.31298	0.18672	-7.03182	2.03861e-12	3.10339e-10
IGFBP1	101.843	1.60012	0.228256	7.01022	2.37943e-12	3.53797e-10
IGLL1	2.38696	-1.48143	0.256147	-5.78354	7.31463e-09	4.756e-07
IGSF1	56.5402	-1.01502	0.184294	-5.50761	3.63743e-08	1.96534e-06
INHBC	10.973	1.33563	0.209819	6.3656	1.94523e-10	1.80248e-08
INPP5J	202.774	-1.67581	0.146351	-11.4507	2.33353e-30	4.47593e-27
ISL1	35.3725	-1.01259	0.233738	-4.33218	1.47642e-05	0.000302556
KCNA2	9.24331	-1.05637	0.194939	-5.41898	5.99411e-08	3.04968e-06
KCTD4	5.90403	1.21051	0.242738	4.9869	6.13574e-07	2.22713e-05
KIAA1324	758.73	-1.11739	0.176771	-6.32108	2.59734e-10	2.34998e-08
KLHL14	64.7749	-1.22628	0.183896	-6.66836	2.58684e-11	2.95346e-09
KLRG2	43.4926	-1.38522	0.229442	-6.03735	1.56661e-09	1.16923e-07
KREMEN2	243.072	-1.1156	0.174132	-6.40662	1.48783e-10	1.4198e-08
KRT16	1532.24	1.13712	0.234343	4.85238	1.21987e-06	3.86748e-05
KRT6B	946.109	1.01211	0.236685	4.27619	1.90116e-05	0.000372103
KRT72	2.76072	-1.48469	0.241428	-6.1496	7.76787e-10	6.42222e-08
KRT73	1.5292	-1.11303	0.251902	-4.41848	9.93968e-06	0.000219394
LCK	749.468	-1.42215	0.141241	-10.0689	7.57889e-24	6.32046e-21
LCN12	65.3467	-1.32877	0.175056	-7.59055	3.1856e-14	6.94352e-12
LHX9	11.6436	1.16697	0.233056	5.00726	5.52104e-07	2.05629e-05
LMAN1L	0.987645	-1.13162	0.245825	-4.60337	4.15716e-06	0.000106318
LOC100129066	7.74346	-1.19864	0.186251	-6.43561	1.22977e-10	1.20348e-08
LOC286002	25.7929	-1.07669	0.21977	-4.89917	9.62434e-07	3.21051e-05
LOC340508	3.42711	-1.65784	0.24025	-6.90049	5.18241e-12	7.20318e-10
LOC389493	15.8231	-1.00151	0.24221	-4.13486	3.55166e-05	0.00061098
LOC440905	87.9657	-1.75918	0.198811	-8.84851	8.86932e-19	4.36211e-16
LOC606724	135.936	-1.14503	0.133159	-8.59898	8.04246e-18	3.28218e-15
LOC728606	4.85966	-1.78467	0.223437	-7.98734	1.37883e-15	3.57396e-13
LOC731789	5.50565	-1.21043	0.255567	-4.73623	2.1773e-06	6.20548e-05
LRMP	430.46	-1.01752	0.139195	-7.31006	2.67017e-13	4.6141e-11
LRRN3	75.4131	-1.08286	0.156487	-6.9198	4.52296e-12	6.33248e-10
LRRN4	126.912	2.22145	0.216878	10.2429	1.27418e-24	1.35779e-21
LTB	761.064	-1.21727	0.147691	-8.24197	1.69392e-16	5.41517e-14
MAGEA8	2.21656	-1.27498	0.249096	-5.11842	3.08103e-07	1.26007e-05
MAGEC3	1.81952	-1.1731	0.247887	-4.73241	2.21873e-06	6.29547e-05
MC5R	1.55977	-1.21743	0.249872	-4.87219	1.10366e-06	3.57589e-05
MIXL1	2.49287	-1.20956	0.211759	-5.71197	1.11676e-08	6.97736e-07
MLXIPL	525.011	1.00282	0.189447	5.29339	1.20066e-07	5.53604e-06
MUC15	178.76	-1.19265	0.230087	-5.18347	2.17795e-07	9.30935e-06
MYCN	158.748	-1.56846	0.161505	-9.71151	2.69318e-22	1.72193e-19
MYCNOS	2.48636	-1.04204	0.231319	-4.50479	6.64378e-06	0.000157716
NANOG	1.90324	-1.05619	0.220582	-4.78821	1.68275e-06	5.01193e-05
NCRNA00086	147.511	-1.00779	0.147546	-6.83039	8.4686e-12	1.11258e-09
NCRNA00162	6.41204	1.23079	0.253871	4.84811	1.24645e-06	3.91296e-05
NLRP4	4.66909	-1.09331	0.243628	-4.48761	7.20265e-06	0.000168481
NPTX1	173.232	-1.13826	0.185216	-6.14558	7.96695e-10	6.51606e-08
NR1I2	15.5863	1.24193	0.173864	7.14308	9.12633e-13	1.47103e-10
NR5A1	13.7934	-1.12853	0.243666	-4.63147	3.63086e-06	9.44959e-05
NRG4	19.7419	1.07174	0.185406	5.78049	7.44818e-09	4.81022e-07
NTF4	36.9138	-1.01888	0.219564	-4.64048	3.47602e-06	9.10841e-05
OR7E156P	0.72367	-1.09979	0.251304	-4.37634	1.20689e-05	0.000256644
ORM1	131.734	1.04928	0.1994	5.26216	1.42375e-07	6.45601e-06
OTC	8.90781	1.06855	0.248222	4.30483	1.67116e-05	0.000335648
P2RX2	6.01426	-1.54782	0.226278	-6.84033	7.90123e-12	1.0452e-09
PABPN1L	0.419636	-1.27824	0.256624	-4.981	6.32567e-07	2.28069e-05
PAQR9	10.6131	1.26388	0.238112	5.30793	1.10877e-07	5.21259e-06
PASK	712.553	-1.70502	0.113001	-15.0886	1.92476e-51	1.23062e-47
PAX1	14.1262	-1.23384	0.256584	-4.80872	1.51902e-06	4.63218e-05
PAX9	264.516	-1.25363	0.191625	-6.5421	6.06599e-11	6.39295e-09
PCDH15	2.83145	-1.07664	0.232276	-4.6352	3.56587e-06	9.31839e-05
PDIA2	44.206	1.32383	0.204545	6.47208	9.66626e-11	9.70725e-09
PENK	14.2095	-1.01482	0.21544	-4.71045	2.47172e-06	6.89098e-05
PHEX	24.0042	-1.39963	0.164328	-8.51734	1.63266e-17	6.52419e-15
PHOX2A	2.28249	-1.02053	0.255666	-3.99167	6.56098e-05	0.000980145
PI3	535.318	1.71	0.219138	7.8033	6.03096e-15	1.50233e-12
PIPOX	196.655	1.29607	0.158492	8.17751	2.89764e-16	8.68431e-14
PLA2G2A	965.451	1.61915	0.21106	7.67152	1.69966e-14	3.96856e-12
PNMAL2	155.601	-1.40005	0.138271	-10.1254	4.26374e-24	3.7174e-21
POMC	63.1679	-1.00044	0.146082	-6.84849	7.46335e-12	9.94128e-10
POU5F1B	46.3117	-1.00657	0.144614	-6.96039	3.39344e-12	4.82145e-10
PRAP1	343.814	1.02905	0.24215	4.24962	2.14131e-05	0.000410725
PRG4	1146.88	2.08587	0.202607	10.2951	7.41233e-25	8.886e-22
PROCR	770.417	1.04579	0.120101	8.70755	3.10523e-18	1.32359e-15
PROZ	7.60362	1.16564	0.201647	5.7806	7.44355e-09	4.81022e-07
PRSS16	419.641	-1.36257	0.16612	-8.20234	2.35752e-16	7.29349e-14
PTGIS	1390.44	1.19676	0.161633	7.40419	1.31951e-13	2.45723e-11
PTPRCAP	968.798	-1.15802	0.140042	-8.26908	1.35e-16	4.38887e-14
PTPRQ	12.4631	1.12051	0.23342	4.8004	1.58346e-06	4.76056e-05
PTPRT	115.504	-1.61838	0.210838	-7.67592	1.64232e-14	3.88906e-12
PVRIG	223.395	-1.25775	0.122351	-10.2798	8.69064e-25	9.8056e-22
PYY2	14.0154	-1.11877	0.158328	-7.06615	1.59286e-12	2.50432e-10
RAG1	75.4295	-1.11846	0.128119	-8.72982	2.55073e-18	1.15652e-15
RBM46	6.17473	-1.13559	0.225651	-5.0325	4.84123e-07	1.85719e-05
RD3	2.12077	-1.20697	0.238266	-5.06564	4.07033e-07	1.59333e-05
RDH16	78.6262	1.37931	0.169465	8.13923	3.97804e-16	1.17389e-13
REG1A	248.649	1.05698	0.253105	4.17603	2.96641e-05	0.000532262
RLTPR	251.61	-1.06563	0.148947	-7.15444	8.40125e-13	1.3773e-10
RMRP	40.1822	1.00517	0.132948	7.5606	4.01202e-14	8.45654e-12
RSPH6A	1.10771	-1.01263	0.256366	-3.94994	7.81704e-05	0.00112482
S100A12	18.8538	1.19894	0.1897	6.3202	2.61231e-10	2.35243e-08
S100A8	1499.41	1.52161	0.173757	8.7571	2.00332e-18	9.60642e-16
S100A9	5049.36	1.28521	0.173508	7.40723	1.28968e-13	2.42523e-11
S100Z	3.51653	-1.06582	0.166468	-6.40258	1.52773e-10	1.45066e-08
SAA2	358.447	1.53413	0.205497	7.46544	8.30217e-14	1.64169e-11
SALL4	85.7592	-1.02971	0.15414	-6.68036	2.38358e-11	2.75419e-09
SBSN	122.304	1.9809	0.217052	9.12638	7.08253e-20	3.67162e-17
SCGB1D2	17.6222	-1.12314	0.241495	-4.65077	3.30703e-06	8.79781e-05
SEPT_1	637.739	-1.32418	0.137544	-9.62736	6.1282e-22	3.79178e-19
SERPIND1	32.2051	1.34251	0.210848	6.36717	1.92553e-10	1.80164e-08
SERPINE3	0.633042	1.20986	0.242359	4.99201	5.97534e-07	2.1831e-05
SEZ6	6.32076	1.36198	0.23453	5.80726	6.3502e-09	4.18568e-07
SFTA1P	25.0461	1.2702	0.184566	6.88208	5.89845e-12	8.08129e-10
SFTPA2	89.1768	1.26494	0.223816	5.65169	1.58878e-08	9.58317e-07
SFTPB	194.036	1.29881	0.218031	5.957	2.56911e-09	1.84562e-07
SFTPC	29.4074	1.13147	0.244747	4.623	3.78224e-06	9.79258e-05
SFTPD	76.3725	1.1478	0.186798	6.14459	8.01726e-10	6.51606e-08
SH2D1A	233.308	-1.83647	0.152503	-12.0422	2.13257e-33	5.84355e-30
SIT1	227.585	-1.14366	0.153454	-7.45275	9.14167e-14	1.77118e-11
SLC12A3	12.5083	-1.20643	0.177303	-6.80434	1.01512e-11	1.28947e-09
SLC1A7	37.6953	1.36756	0.164659	8.3054	9.94874e-17	3.29012e-14
SLC27A6	41.139	-1.52141	0.237393	-6.40883	1.46642e-10	1.41344e-08
SLC30A10	18.4389	1.02255	0.234485	4.36085	1.2956e-05	0.000272189
SLC32A1	0.621182	-1.04232	0.255097	-4.08598	4.38911e-05	0.000719552
SLC46A2	40.7826	-1.24629	0.157119	-7.93219	2.15313e-15	5.50655e-13
SLC5A5	12.0824	-1.08417	0.200404	-5.40993	6.30491e-08	3.19089e-06
SLC7A3	26.5495	-1.58442	0.252497	-6.27499	3.49651e-10	3.0624e-08
SLC7A4	155.287	1.00411	0.197789	5.07671	3.8403e-07	1.51565e-05
SLCO5A1	55.0342	-1.20764	0.173273	-6.96955	3.17948e-12	4.58539e-10
SLIT1	50.7069	-1.24438	0.148843	-8.36031	6.25544e-17	2.26388e-14
SMTNL2	126.727	1.18804	0.181316	6.55229	5.66607e-11	6.03783e-09
SNORA48	0.404152	1.17646	0.256624	4.58439	4.55321e-06	0.000114764
SPDEF	235.067	-1.46946	0.215933	-6.80515	1.00942e-11	1.28947e-09
SUMO1P1	4.70041	-1.4443	0.242212	-5.96294	2.47739e-09	1.79317e-07
SYT4	8.02738	1.45134	0.255764	5.67453	1.39073e-08	8.49544e-07
TARP	38.5007	-1.22225	0.152514	-8.014	1.11037e-15	3.04259e-13
TBC1D10C	451.276	-1.06245	0.138516	-7.6702	1.71727e-14	3.96856e-12
TBX1	172.213	-1.06434	0.186706	-5.70063	1.19367e-08	7.43372e-07
TCERG1L	53.8364	-1.64362	0.232939	-7.056	1.71367e-12	2.65079e-10
TCF7	1086.75	-1.66561	0.127269	-13.0873	3.89365e-39	1.49368e-35
TCL1A	73.1348	-1.04836	0.201106	-5.21297	1.85842e-07	8.15706e-06
TCL1B	4.81497	-1.27306	0.246023	-5.17454	2.28473e-07	9.71694e-06
TDGF1	140.642	-1.61415	0.238192	-6.77666	1.22986e-11	1.53181e-09
TDO2	146.03	1.13955	0.142064	8.0214	1.04545e-15	2.90619e-13
TDRD1	3.9243	-1.22008	0.229647	-5.31285	1.07923e-07	5.11128e-06
TFDP3	3.27564	-1.08558	0.256514	-4.23203	2.31589e-05	0.000438944
TFF3	626.126	-1.01422	0.188282	-5.38669	7.17652e-08	3.55692e-06
TFR2	110.034	1.30897	0.141228	9.26846	1.8886e-20	1.03501e-17
TG	24.9216	1.10269	0.100642	10.9566	6.17923e-28	7.90159e-25
TGM1	434.805	1.70377	0.181447	9.38994	6.0037e-21	3.4896e-18
TM6SF2	54.7561	1.01145	0.178625	5.66246	1.49219e-08	9.08623e-07
TMEM151A	61.7229	1.71422	0.202738	8.45534	2.78273e-17	1.02645e-14
TMIGD2	22.1437	-1.20081	0.158401	-7.58083	3.43361e-14	7.4e-12
TPO	9.05038	-1.79555	0.230858	-7.77771	7.385e-15	1.81605e-12
TRAT1	75.4484	-1.10194	0.160426	-6.86888	6.47094e-12	8.80277e-10
TSHR	36.7906	-2.41718	0.180099	-13.4214	4.53229e-41	2.17335e-37
TTC24	15.357	-1.27044	0.197393	-6.43609	1.22594e-10	1.20348e-08
TUBA3D	18.0501	-1.37807	0.202501	-6.80526	1.00867e-11	1.28947e-09
TUBB8	13.503	-1.09857	0.136627	-8.04066	8.93532e-16	2.52042e-13
UGT1A4	20.3842	1.17706	0.255601	4.60505	4.12376e-06	0.000105746
UMODL1	21.3164	-1.33406	0.222502	-5.99573	2.02573e-09	1.48304e-07
UPF0639	3.41424	-1.34377	0.211097	-6.36569	1.94417e-10	1.80248e-08
UPK3B	402.923	1.75327	0.20099	8.72319	2.70465e-18	1.17905e-15
UTS2R	2.69594	-1.76483	0.239467	-7.3698	1.70878e-13	3.08793e-11
VSIG1	62.148	1.01231	0.165619	6.11227	9.82231e-10	7.85007e-08
VSIG8	9.94325	-1.46116	0.20897	-6.99217	2.70668e-12	3.96311e-10
VTN	834.941	1.65357	0.206751	7.99789	1.26567e-15	3.41927e-13
WIT1	22.3795	1.31466	0.217393	6.0474	1.47198e-09	1.11158e-07
WT1	114.43	1.61981	0.194898	8.31106	9.48531e-17	3.19189e-14
ZAP70	469.781	-1.20845	0.145019	-8.33302	7.88044e-17	2.74827e-14
ZBED2	286.582	-1.51877	0.178971	-8.48613	2.13638e-17	8.19559e-15
ZG16B	137.729	-1.06453	0.182484	-5.83358	5.42517e-09	3.65123e-07
ZNF492	16.2294	-1.0464	0.176333	-5.93422	2.95242e-09	2.10522e-07
ZNF534	11.4324	-1.32014	0.115736	-11.4065	3.88091e-30	6.76725e-27
ZNF578	77.9074	-1.27404	0.138194	-9.21922	2.99255e-20	1.59445e-17
ZNF676	21.9847	-1.05426	0.21256	-4.95982	7.05579e-07	2.4787e-05
ZSCAN1	8.26413	-1.23724	0.196071	-6.31015	2.78768e-10	2.487e-08
ZSCAN1	1.79922	-1.36688	0.256359	-5.33191	9.71834e-08	4.6836e-06
