# Supplementary material for: A Computational Approach Identifies Immunogenic Features of Prognosis in Human Cancers
Source: Front Immunol. 2018 Dec 21;9:3017. doi: 10.3389/fimmu.2018.03017 (PMC6308325; doi:10.3389/fimmu.2018.03017)
Supplement: Supplementary file 9 [file Table_8.XLSX]

## Sheet: Sheet1
Supplementary Table 8 : Cox Regression Analysis
Univariate and multivariate cox regression analysis highlighting the significance of CD8 functionality on the survival of patients with a high CD8 infiltration.
Univariate
	Beta	HR	p-value
Activation Score	-0.8027	0.44(0.32-0.60)	3.14e-07 ***
Age	0.029474	1.02(1.02-1.04)	3.82e-09 ***
Stage	0.28831	1.3(1.1-1.4)	1.31e-06 ***
Cancer Type	-0.04008	0.96(0.92-0.99)	0.0274
Multivariate
	Beta	HR	p-value
Activation Score	-0.716561	0.49(0.36-0.67)	6.78e-06 ***
Age	0.025239	1(1-1.03)	1.07e-06 ***
Stage	0.259647	1.2(1.1 -1.4)	2.42e-05 ***
Cancer Type	0.012585	1.01	0.53
